# Supplementary material for: Mechanism of the electrochemical hydrogenation of graphene
Source: Nat Commun. 2025 Nov 28;16:10741. doi: 10.1038/s41467-025-65771-3 (PMC12663420; doi:10.1038/s41467-025-65771-3)
Supplement: Supplementary file 3 — Supplementary Data 1-5 [file 41467_2025_65771_MOESM3_ESM.zip]

Archive with 5 entries (5 files):
- Supplementary Data 1.xlsx
- Supplementary Data 2.xlsx
- Supplementary Data 3.xlsx
- Supplementary Data 4.xlsx
- Supplementary Data 5.xlsx
