# Supplementary material for: Mechanism of the electrochemical hydrogenation of graphene
Source: Nat Commun. 2025 Nov 28;16:10741. doi: 10.1038/s41467-025-65771-3 (PMC12663420; doi:10.1038/s41467-025-65771-3)
Supplement: Supplementary file 3 — Supplementary Data 1-5 [file 41467_2025_65771_MOESM3_ESM.zip › Supplementary Data 1.xlsx]

## Sheet: Sheet1
	Pristine	Hydrogenated
Raman shift	Intensity	Intensity
cm-1	a.u.	a.u.
-429.927	639.5	634.5
-424.482	637.75	638.75
-419.04	638.25	641.5
-413.601	641	639.5
-408.165	636.25	640.25
-402.733	638.5	639.75
-397.303	646.25	646
-391.877	639.5	640.75
-386.454	635.75	637.5
-381.033	639.5	641
-375.616	638	638.75
-370.202	638.5	638
-364.791	639.5	640.25
-359.383	634.25	635.5
-353.979	642.75	642.25
-348.577	633.25	639.75
-343.178	639.5	635.75
-337.783	637	637.5
-332.39	638.25	639.5
-327.001	637.5	637.5
-321.615	634.5	634.5
-316.231	635.75	636.75
-310.851	638	637.5
-305.474	638.75	638.25
-300.1	638.5	636
-294.729	637.5	636
-289.361	642	635.5
-283.996	638.25	637.5
-278.634	637.75	636.75
-273.276	634.75	637
-267.92	637.25	640.5
-262.567	637.25	637
-257.218	636.25	636.25
-251.871	637.75	640
-246.527	633.25	636.75
-241.187	643	639.25
-235.849	638.5	636
-230.515	638.25	638
-225.183	635.75	638.25
-219.855	638.5	636.25
-214.529	636.25	638
-209.207	640.25	638.25
-203.888	636	639.75
-198.571	637.5	635
-193.258	646.5	636.25
-187.948	872.25	638.75
-182.64	644.25	635.25
-177.336	639.5	639.5
-172.035	636.25	637.25
-166.736	639	638.5
-161.441	641.25	645
-156.148	637.75	636.5
-150.859	635	636.75
-145.573	638.25	636.75
-140.289	636.5	636.75
-135.009	637.75	634.5
-129.732	635.5	633.25
-124.457	635	635.75
-119.186	633.75	634.25
-113.917	636.75	637
-108.652	635.75	633.75
-103.389	640.75	637.25
-98.1295	633.75	638.5
-92.8729	632.25	637.5
-87.6192	634.25	633.25
-82.3685	634.75	637.75
-77.1208	638.75	639.25
-71.876	636	634.75
-66.6342	636	635
-61.3953	638.5	636.25
-56.1594	635.75	636.25
-50.9264	638.75	634.5
-45.6964	634	635.75
-40.4693	637	639.5
-35.2452	637.25	637.25
-30.024	633	635.25
-24.8057	634.25	636.25
-19.5903	636	634.75
-14.3779	638.75	640.25
-9.16844	644.75	641.5
-3.96187	734.75	706.75
1.24177	797.5	755
6.44249	680.25	668
11.6403	639	639.75
16.8352	633	636.5
22.0271	635.75	637.75
27.2162	637.75	637.75
32.4024	635.75	634.25
37.5856	634	635.5
42.7659	631.25	632.25
47.9434	634	636.5
53.1179	636.25	637
58.2896	633.5	636
63.4583	638	635.75
68.6241	637.5	633.5
73.7871	635.5	636.75
78.9472	634.75	632.75
84.1044	637.25	637.75
89.2587	634.5	635
94.4101	634.25	637.25
99.5586	633.75	636
104.704	634.75	634.25
109.847	637.25	636.5
114.987	633.5	636.5
120.124	634.75	642.5
125.258	635.75	633
130.39	637.5	635.5
135.518	634.75	639.25
140.644	638.75	645.5
145.766	645.75	655.5
150.886	659.75	678.25
156.003	668.5	699.25
161.117	673.5	716.25
166.229	679.75	729
171.337	689.75	734.5
176.443	692.75	746.5
181.546	699.75	757
186.646	695.5	758.25
191.743	707	769.25
196.837	712.75	770
201.928	710.75	772.75
207.017	723	803
212.103	728	809.75
217.186	736.5	819
222.266	753.5	861.25
227.343	767	867.5
232.418	776.5	915.25
237.489	808.5	932.75
242.558	818.25	948
247.624	840.75	989
252.687	851.5	1029.25
257.748	872.25	1041.75
262.805	880.25	1052
267.86	892	1053.75
272.912	886.25	1067.25
277.961	886.75	1057.25
283.008	913.75	1083.75
288.051	881.25	1064.5
293.092	892.25	1061
298.13	887.5	1063.5
303.165	889.5	1062
308.198	881.25	1047.5
313.227	889	1078.5
318.254	886	1066
323.278	887	1076.25
328.3	886	1034.5
333.318	895.5	1086.25
338.334	892.5	1061.75
343.347	883.25	1062.75
348.357	894.25	1054.25
353.365	905.25	1058.75
358.369	892.25	1067.75
363.371	891.25	1068.5
368.37	896.5	1055.75
373.367	890.75	1098
378.36	895.5	1065.75
383.351	896.75	1066.5
388.34	905.25	1086.25
393.325	901	1072.5
398.308	898.75	1065
403.287	914.5	1085.5
408.265	891	1063
413.239	913.25	1097.25
418.211	907.25	1085.25
423.18	892	1078
428.146	918.25	1103.75
433.109	903.75	1077.75
438.07	910.25	1087
443.028	913.75	1100
447.983	919.5	1080.75
452.936	904.75	1076
457.886	916.75	1091.25
462.833	896.5	1068.5
467.777	895.5	1086
472.719	898.75	1066.25
477.658	916.25	1091.25
482.594	926.75	1094.75
487.527	918.25	1079.25
492.458	931.75	1109
497.386	924.75	1080.5
502.312	931	1089.75
507.234	920.75	1073.25
512.154	927.75	1081.25
517.072	927.25	1098.25
521.986	912.75	1086.5
526.898	924.75	1095.75
531.808	937.75	1112.5
536.714	928.25	1093.75
541.618	943	1115.75
546.519	950.75	1109.75
551.418	941.5	1101.5
556.313	952.75	1130.25
561.207	939.25	1123.5
566.097	933.25	1109
570.985	946.5	1119.25
575.87	931.75	1085
580.752	949	1125.5
585.632	950	1112.75
590.509	948	1110
595.384	930	1092.5
600.255	947.25	1107
605.125	927.75	1098.25
609.991	937	1109.75
614.855	947.25	1111
619.716	941	1120.5
624.574	941.25	1107.5
629.43	934.5	1106.25
634.283	948.25	1105.25
639.134	954.25	1114.5
643.982	935.5	1112.25
648.827	947	1115.25
653.67	964	1133.25
658.51	936.75	1107.75
663.347	958.75	1148.25
668.182	953	1135
673.014	961.75	1135.5
677.843	983.75	1140.75
682.67	964.75	1120
687.494	946	1122.75
692.316	960.5	1128.25
697.135	964.75	1135.25
701.951	947.25	1115.75
706.765	981.5	1138.75
711.576	979.25	1142
716.385	974.25	1155.25
721.191	970	1151.75
725.994	957.5	1146.75
730.794	971.75	1149.25
735.593	995.5	1161.25
740.388	1017.5	1211.5
745.181	988.75	1186
749.971	981.75	1164.75
754.759	987.75	1176
759.544	983.5	1163
764.326	987.25	1181.75
769.106	991.25	1184.25
773.883	987.25	1146
778.658	998.5	1187.5
783.43	1001.25	1198.25
788.2	1019	1201
792.967	1005.5	1195.75
797.731	1041.5	1225.25
802.493	1028	1229
807.252	1040.25	1233.5
812.009	1049.75	1251.75
816.763	1048.25	1239
821.514	1067.25	1256.5
826.263	1067.5	1278.75
831.01	1049.25	1241.75
835.754	1050.25	1264
840.495	1077.5	1294
845.233	1076.5	1273.25
849.97	1066.75	1274.25
854.703	1072.75	1269.25
859.434	1073	1273.25
864.163	1055.25	1252.5
868.889	1052.5	1272.5
873.612	1045	1253.5
878.333	1052.75	1262
883.051	1038.75	1237
887.767	1071	1292.5
892.48	1069.75	1296.5
897.191	1057.25	1276.25
901.899	1051	1255.25
906.604	1031.5	1254.5
911.307	1028.25	1247.5
916.008	1053.25	1276.5
920.706	1048.25	1259
925.401	1043.5	1254
930.094	1039.5	1269.5
934.785	1050.5	1286
939.473	1054	1271.5
944.158	1050	1284.25
948.841	1062.25	1284.25
953.521	1042.5	1275.75
958.199	1057.75	1289.25
962.874	1064.25	1300.25
967.547	1046.5	1286.75
972.217	1060.25	1291
976.885	1056	1295.25
981.551	1057	1295.75
986.213	1071.75	1311
990.874	1072.5	1304.5
995.531	1069.25	1313.25
1000.19	1076.5	1323.25
1004.84	1066.25	1301.25
1009.49	1064	1334
1014.14	1086.5	1348.25
1018.78	1089.75	1341.75
1023.43	1072.5	1329.25
1028.07	1094.5	1356.25
1032.7	1103	1378.25
1037.34	1124	1386.75
1041.97	1117.25	1397.25
1046.6	1107.75	1388.75
1051.23	1111.25	1385.5
1055.86	1115.5	1430
1060.48	1117	1432.25
1065.1	1115.75	1411
1069.72	1110.75	1414
1074.33	1132.25	1427.5
1078.95	1116	1467
1083.56	1134.75	1470.5
1088.17	1093	1414
1092.77	1097.25	1425.5
1097.37	1118.75	1423.75
1101.98	1116.75	1410.5
1106.57	1106.25	1440.75
1111.17	1126.75	1464.75
1115.76	1125.5	1455.75
1120.35	1122	1498
1124.94	1156	1513.25
1129.53	1145	1522.25
1134.11	1153.5	1545
1138.69	1187	1549.5
1143.27	1138.25	1509.5
1147.85	1145	1514.75
1152.42	1145	1524.25
1156.99	1119.75	1493.75
1161.56	1122.75	1505.5
1166.13	1121.5	1494
1170.69	1111.5	1502
1175.26	1093	1488.75
1179.82	1101.5	1503.75
1184.37	1113	1506.75
1188.93	1122.75	1536.5
1193.48	1108.5	1529
1198.03	1102.75	1524.5
1202.58	1133.5	1594
1207.12	1145.25	1616.25
1211.66	1104.5	1579.75
1216.2	1132	1626
1220.74	1128	1636.25
1225.28	1141.25	1674
1229.81	1127.25	1658.75
1234.34	1152	1707.75
1238.87	1153	1711.75
1243.39	1152.5	1738.5
1247.92	1198.75	1776.5
1252.44	1153.75	1752.25
1256.96	1161.5	1796.75
1261.47	1158.25	1829.5
1265.99	1153	1831
1270.5	1168.75	1863.25
1275.01	1204.5	1978.75
1279.51	1194	1957.75
1284.02	1200.75	2003.75
1288.52	1235.75	2087.5
1293.02	1231.25	2107.5
1297.52	1204	2117.75
1302.01	1215.5	2188.75
1306.5	1201.5	2189.5
1310.99	1200.25	2253.5
1315.48	1171.25	2291.5
1319.96	1160.75	2379
1324.45	1165.25	2426.25
1328.93	1161.75	2484.25
1333.41	1152.75	2538.25
1337.88	1160.25	2631.75
1342.35	1143.5	2606.25
1346.83	1157.5	2580.75
1351.29	1169	2544.75
1355.76	1185.25	2516
1360.22	1159.75	2356
1364.69	1163.75	2307.5
1369.15	1170.25	2265
1373.6	1147.5	2159
1378.06	1161.5	2137.75
1382.51	1177.5	2159.75
1386.96	1153.75	2024.75
1391.41	1171.5	2048.5
1395.85	1197.25	2069
1400.29	1173.75	2010
1404.73	1169.5	2036.5
1409.17	1177	2032
1413.61	1170	1972.5
1418.04	1190	1993.5
1422.47	1198.25	1983
1426.9	1191.25	1979.75
1431.33	1218	2029
1435.75	1201	1991
1440.17	1223.25	2050
1444.59	1216	2000
1449.01	1248.25	2062.75
1453.43	1258.25	2080.25
1457.84	1259.75	2125.5
1462.25	1303.25	2159.75
1466.66	1264.25	2119.25
1471.06	1309.75	2181.75
1475.47	1307	2214.5
1479.87	1302	2177.25
1484.27	1273.25	2175.75
1488.66	1231.5	2121.75
1493.06	1213.75	2066.25
1497.45	1180	1981
1501.84	1171	1975.75
1506.22	1189.5	2008.75
1510.61	1205.25	2009.5
1514.99	1178.25	1979.75
1519.37	1191.5	2021.25
1523.75	1188.75	1984.25
1528.13	1182.5	2031.25
1532.5	1158	1971
1536.87	1172	1983.5
1541.24	1178	2076.75
1545.61	1180	2089
1549.97	1195.25	2132.25
1554.33	1206.25	2203.25
1558.69	1208	2297.25
1563.05	1213	2350.25
1567.41	1187.25	2327
1571.76	1188.75	2475
1576.11	1201.5	2515.75
1580.46	1224.25	2575.5
1584.8	1254.25	2688.75
1589.15	1279.5	2739
1593.49	1222.5	2719.25
1597.83	1191.75	2755.25
1602.17	1192.25	2764
1606.5	1179.25	2649.25
1610.83	1206	2685.5
1615.16	1183.5	2473.75
1619.49	1205.25	2398.5
1623.82	1194.5	2198.75
1628.14	1174.5	2064.5
1632.46	1174.5	2053.5
1636.78	1195.75	2021.5
1641.1	1189	1976.25
1645.41	1193.75	1969.25
1649.73	1198.25	1979.75
1654.04	1189.75	1970.25
1658.34	1187.25	1951.25
1662.65	1202.75	2007.25
1666.95	1225.5	2042.75
1671.25	1202.25	1965.75
1675.55	1207.5	2003.25
1679.85	1210.5	1993.5
1684.14	1203.25	1974.5
1688.44	1197.5	1971
1692.73	1202.75	1961.25
1697.01	1222	2000.5
1701.3	1216.25	2002.25
1705.58	1215.5	2007.5
1709.86	1203.5	1972.75
1714.14	1209.5	1993.75
1718.42	1188.5	1938.5
1722.69	1207.5	1946.25
1726.97	1197.5	1971.5
1731.24	1207	1958
1735.51	1198.25	1946.75
1739.77	1210.5	1972
1744.03	1208.75	1978.25
1748.3	1190.5	1963.5
1752.55	1198.5	1974.25
1756.81	1190.25	1965
1761.07	1197	1965
1765.32	1201.25	1964.25
1769.57	1200.25	1978.5
1773.82	1186.75	1965.25
1778.06	1217.5	2002.25
1782.31	1206.75	1966.75
1786.55	1258.5	2029
1790.79	1202.25	1966.25
1795.02	1195.5	1947.5
1799.26	1210	2022
1803.49	1196.75	1969.5
1807.72	1196.25	1949.25
1811.95	1213.75	2009.25
1816.18	1194.75	1987.25
1820.4	1200.5	1953.5
1824.62	1222.75	2012.5
1828.84	1213	1993.5
1833.06	1216.25	2008.5
1837.28	1207.75	1982.5
1841.49	1231.75	2003.5
1845.7	1205	1991.75
1849.91	1204.25	1990
1854.12	1200.5	2001
1858.32	1191.75	1998
1862.52	1230.75	2040.5
1866.72	1220.5	1994.25
1870.92	1190	1955.75
1875.12	1208.5	1978
1879.31	1225.75	1990.5
1883.5	1192.25	1966.25
1887.69	1207	1956
1891.88	1208	1964.25
1896.06	1206.75	1950
1900.25	1202.75	1960
1904.43	1212.5	1965.75
1908.61	1219	1982.75
1912.78	1211.75	1978
1916.96	1214.75	1961.75
1921.13	1205.75	1993.5
1925.3	1205	1973
1929.47	1196.25	1949.75
1933.63	1204.75	1957.25
1937.8	1213.25	1947.5
1941.96	1183	1950.5
1946.12	1190.5	1952
1950.28	1193	1973
1954.43	1186.75	1959.25
1958.58	1210.75	1995.25
1962.74	1211.5	1965.75
1966.88	1196.75	1958.25
1971.03	1207.25	1982.5
1975.18	1215.25	2018.75
1979.32	1194.75	1940
1983.46	1199.75	1937
1987.6	1216.25	1959.25
1991.73	1213.75	1957.25
1995.87	1198	1962.75
2000	1191.75	1953.25
2004.13	1203.25	1967.25
2008.26	1205	1944.75
2012.38	1187.75	1915
2016.51	1206	1947.25
2020.63	1211.25	1962.5
2024.75	1188	1929.5
2028.86	1219.25	2011
2032.98	1212.25	1981.25
2037.09	1210.25	1977.25
2041.2	1197.25	1976.75
2045.31	1192.25	1962.75
2049.42	1206	1991.75
2053.52	1221.25	1985.75
2057.63	1221	2007.5
2061.73	1188.75	1966.75
2065.82	1208.25	1947
2069.92	1213	1970.75
2074.01	1193.25	1973.25
2078.11	1226	1990.5
2082.2	1187.25	1970
2086.28	1202	1945.5
2090.37	1203.5	1977
2094.45	1211.75	1992.25
2098.54	1174.25	1955.75
2102.62	1180.75	1948.75
2106.69	1204.25	1977
2110.77	1185.5	1950.75
2114.84	1193.75	1948.25
2118.91	1193	1955.25
2122.98	1175.5	1919.5
2127.05	1220.75	1990.25
2131.12	1187.5	1933.25
2135.18	1190.75	1918
2139.24	1218	1981.75
2143.3	1193.5	1965.75
2147.36	1201	1973.25
2151.41	1200	1972
2155.46	1223	1998.5
2159.51	1181	1933.25
2163.56	1170.75	1938
2167.61	1173.5	1920.75
2171.65	1202.5	1974
2175.7	1194.5	1968
2179.74	1179	1916
2183.78	1198	1974
2187.81	1177.5	1947.5
2191.85	1197.25	1946.25
2195.88	1179.75	1943
2199.91	1191.75	1962.75
2203.94	1198	2000.25
2207.96	1184	1951
2211.99	1186.25	1959.5
2216.01	1203.75	1946.75
2220.03	1229.5	2059
2224.05	1189.5	1975
2228.06	1178	1954.75
2232.08	1222.25	2051.5
2236.09	1191.75	1982.5
2240.1	1181.75	1937
2244.11	1206.25	1975.25
2248.11	1209	1988
2252.12	1205	1990.75
2256.12	1204	1971.75
2260.12	1196.75	1982.25
2264.12	1167.5	1940.25
2268.11	1194	1982.5
2272.11	1190	1956.75
2276.1	1187.5	1973
2280.09	1203	1983
2284.08	1183.75	1955.75
2288.06	1190.75	1993.25
2292.05	1186.25	2008.25
2296.03	1184.25	1929.25
2300.01	1172.5	1932
2303.99	1187.75	1924.5
2307.96	1186	1976.25
2311.94	1186	1946.25
2315.91	1200	1991.25
2319.88	1187	1991.75
2323.85	1168.25	1920.25
2327.81	1175.25	1989.75
2331.78	1159.75	1920
2335.74	1171.5	1938.75
2339.7	1188	1999
2343.66	1149.5	1931.5
2347.61	1187.75	1952.5
2351.57	1180.5	1971
2355.52	1147.75	1953.25
2359.47	1147.25	1949
2363.42	1184	1988.75
2367.36	1149	1934
2371.31	1154	1923.75
2375.25	1173.75	1951.5
2379.19	1187	1995.5
2383.13	1148.5	1952.25
2387.06	1160.5	1963
2391	1157.5	1978
2394.93	1170	1956.5
2398.86	1183.5	2009.5
2402.79	1166	1980.75
2406.71	1162.75	1949.25
2410.64	1169.5	1964.25
2414.56	1159.25	1987.5
2418.48	1145.25	1934.25
2422.4	1159.25	1986
2426.31	1170.25	1973.75
2430.23	1155	1981.5
2434.14	1142.25	1987
2438.05	1156.5	1984.25
2441.96	1169.5	1980.75
2445.87	1168	2018.75
2449.77	1140.5	1960.25
2453.68	1160.5	1968.75
2457.58	1153.25	1989.5
2461.48	1146	1982
2465.37	1164.25	1983.5
2469.27	1155.5	2020.5
2473.16	1150.25	2029.25
2477.05	1164.25	1995
2480.94	1147.5	2015.5
2484.83	1121.75	1929.75
2488.71	1156.5	2027.5
2492.6	1160.5	1999.25
2496.48	1120.25	1937.75
2500.36	1170	2011.5
2504.24	1136.5	1958.25
2508.11	1125.75	1921
2511.98	1149	1976
2515.86	1166	2009
2519.73	1133.75	2024.5
2523.59	1122.75	1995.25
2527.46	1140.75	2001.25
2531.32	1144.75	2014
2535.19	1145	2022.75
2539.05	1150.5	2005.5
2542.91	1128.5	1981.5
2546.76	1136.25	2056
2550.62	1128.25	2014.25
2554.47	1133.75	2031.25
2558.32	1147.25	2023.75
2562.17	1143.25	2069.5
2566.02	1141	2025
2569.86	1123.5	2034.5
2573.7	1134	2073.25
2577.54	1144.5	2043
2581.38	1129.25	2043
2585.22	1140.5	2058.5
2589.06	1135.5	2057.25
2592.89	1153	2112
2596.72	1118	2042.5
2600.55	1118.75	2035.75
2604.38	1133.25	2091
2608.21	1137.5	2098.25
2612.03	1122.5	2058
2615.85	1136.5	2103.5
2619.67	1118	2085.75
2623.49	1106.25	2094.75
2627.31	1107.5	2059.25
2631.12	1117.25	2086.5
2634.93	1115.75	2137
2638.75	1134	2097
2642.55	1111.75	2122.75
2646.36	1138.5	2120.5
2650.17	1145	2164
2653.97	1122.5	2071.25
2657.77	1129.25	2107.5
2661.57	1141.25	2116.75
2665.37	1171	2107
2669.16	1176.75	2128.75
2672.96	1213	2178
2676.75	1222.5	2135
2680.54	1243.75	2172.75
2684.33	1257	2166.75
2688.12	1224.25	2110
2691.9	1192.5	2135.25
2695.68	1181.5	2143.25
2699.46	1163.5	2116.75
2703.24	1146.5	2119.5
2707.02	1147	2127.75
2710.8	1125.25	2098.25
2714.57	1130.25	2099.75
2718.34	1146	2160.25
2722.11	1127.75	2123
2725.88	1141.5	2125.5
2729.64	1134	2134.25
2733.41	1130.5	2128.75
2737.17	1136.5	2110.5
2740.93	1135	2117.75
2744.69	1146.75	2143.75
2748.45	1132.75	2113.75
2752.2	1137	2096.5
2755.95	1150	2114.5
2759.71	1111	2022.5
2763.45	1146.25	2143.5
2767.2	1144.5	2136.5
2770.95	1135.5	2121.5
2774.69	1159.25	2188.25
2778.43	1167.75	2190
2782.17	1149	2128.25
2785.91	1179.25	2197.25
2789.65	1159.25	2140
2793.38	1171.5	2137.5
2797.12	1178.25	2169
2800.85	1171.5	2186
2804.58	1195.75	2232
2808.3	1200.75	2208
2812.03	1214.75	2200.5
2815.75	1239.75	2247.75
2819.48	1230	2242.75
2823.2	1224.25	2225.75
2826.91	1234	2243
2830.63	1247.25	2284.25
2834.34	1269.75	2322.5
2838.06	1273	2304.75
2841.77	1266	2280.25
2845.48	1289	2315.75
2849.18	1314	2388.25
2852.89	1351.25	2441.25
2856.59	1375	2408
2860.3	1407.75	2503.5
2864	1441	2492.5
2867.69	1479.75	2601.75
2871.39	1490.5	2589.75
2875.09	1490	2631.25
2878.78	1487	2609
2882.47	1441	2509
2886.16	1469.5	2594.25
2889.85	1437.75	2559.5
2893.53	1394.75	2465.25
2897.22	1393	2495
2900.9	1370.25	2430.25
2904.58	1397.25	2519.25
2908.26	1394.25	2523.25
2911.93	1365.75	2468.5
2915.61	1359.25	2497.5
2919.28	1322	2407.25
2922.95	1337.75	2461.5
2926.62	1344.75	2489.5
2930.29	1344.75	2471
2933.96	1342	2504
2937.62	1330.75	2445
2941.28	1298.5	2417.25
2944.94	1316	2420.25
2948.6	1321.75	2393.25
2952.26	1298.75	2381.5
2955.91	1293.5	2378.75
2959.57	1215.5	2232.5
2963.22	1221.75	2246
2966.87	1182.25	2160.25
2970.52	1164.5	2222
2974.16	1157.75	2169.75
2977.81	1130.75	2104.5
2981.45	1116.25	2114
2985.09	1098	2056.75
2988.73	1068.75	1998.5
2992.37	1060.25	1970.25
2996.01	1079.75	2010.5
2999.64	1048.5	1980.25
3003.27	1060.25	1979.75
3006.9	1039.25	1963.25
3010.53	1032.75	1957.25
3014.16	1019	1933.75
3017.78	1042.25	1995
3021.41	1018.25	1957.75
3025.03	1038	1959
3028.65	1037.25	1986.5
3032.27	1035.25	1964
3035.88	1015	1963.5
3039.5	994.5	1868.25
3043.11	1010.25	1950.5
3046.72	1002.25	1881
3050.33	996.75	1871.75
3053.94	1002.5	1926
3057.55	996	1887.5
3061.15	997	1852.5
3064.75	987.5	1897.75
3068.35	1006.75	1848.75
3071.95	979.75	1833.25
3075.55	998.25	1896.5
3079.14	983.75	1844
3082.74	986.75	1856.5
3086.33	1005.75	1911.75
3089.92	991	1866.5
3093.51	985.25	1850.25
3097.1	970.75	1829.25
3100.68	985.25	1856.75
3104.26	990.75	1873.5
3107.85	970.25	1835.25
3111.43	974.5	1854
3115	980.25	1817.5
3118.58	963	1817.25
3122.16	985	1911.75
3125.73	964.25	1797.5
3129.3	973.25	1809.75
3132.87	957	1804.5
3136.44	960.5	1799.25
3140	964.5	1833.25
3143.57	981.5	1818.75
3147.13	958.25	1775.25
3150.69	962.5	1827
3154.25	978.75	1840.25
3157.81	963.25	1820.75
3161.36	971	1817
3164.92	967.25	1838.25
3168.47	986.5	1880.75
3172.02	983.5	1886.25
3175.57	975	1847.75
3179.12	968.25	1828.5
3182.66	963	1839.25
3186.21	984.75	1844
3189.75	977	1851.25
3193.29	962.25	1758.5
3196.83	957.75	1805.75
3200.37	977.75	1894.5
3203.9	952.75	1792
3207.44	965.75	1822.25
3210.97	954.5	1748.25
3214.5	946.25	1757.25
3218.03	951	1763.5
3221.55	952.75	1765.75
3225.08	948.5	1727.75
3228.6	925.25	1695.25
3232.12	944.5	1707.25
3235.64	943.75	1740
3239.16	957	1745
3242.68	970	1749
3246.19	948.25	1727.25
3249.71	946	1703.75
3253.22	958	1706.5
3256.73	951	1751
3260.24	934	1666.75
3263.74	951	1722
3267.25	950.75	1753.5
3270.75	946.25	1713.5
3274.25	927.5	1673.75
3277.76	943.5	1692.75
3281.25	939.5	1691
3284.75	947.25	1741.75
3288.25	944.25	1718
3291.74	935.25	1695
3295.23	940.5	1721
3298.72	927.5	1695
3302.21	918.75	1638.75
3305.7	945.5	1728
3309.18	935.25	1693
3312.66	932.5	1651.5
3316.15	926.5	1687.25
3319.63	936.75	1674.25
3323.1	923	1612
3326.58	927.25	1648.25
3330.06	927.5	1660.75
3333.53	919.25	1653.5
3337	925.5	1651.5
3340.47	929.25	1671
3343.94	928.75	1681
3347.41	922.75	1619.5
3350.87	943	1688.25
3354.33	930.75	1680.25
3357.8	910	1649.25
3361.26	919.25	1665.75
3364.71	932.25	1631.5
3368.17	931	1647.5
3371.63	934	1648.5
3375.08	912.25	1624.5
3378.53	906.75	1666
3381.98	916.75	1658.5
3385.43	931	1668.75
3388.88	927.25	1646.25
3392.32	916.75	1625.5
3395.77	917.75	1596.75
3399.21	911.5	1632
3402.65	924.25	1650.5
3406.09	922.25	1622.75
3409.53	914.25	1626.5
3412.96	898.5	1572.25
3416.4	923.25	1587.25
3419.83	914	1616
3423.26	894.25	1542
3426.69	902	1582.5
3430.11	923.5	1608
3433.54	908	1627.5
3436.96	910	1621.5
3440.39	898.25	1540.5
3443.81	911.75	1591.75
3447.23	913.5	1641.75
3450.65	908.75	1584
3454.06	917.5	1640.25
3457.48	898.75	1567.75
3460.89	899.75	1546.75
3464.3	898.25	1566.75
3467.71	894.5	1569
3471.12	887	1535.25
3474.52	884.25	1548
3477.93	893.25	1552
3481.33	887.25	1566.25
3484.73	886.25	1490.25
3488.13	899.75	1581
3491.53	897	1583.5
3494.93	892	1562.75
3498.32	898.25	1581.25
3501.72	898	1578.75
3505.11	893.25	1547.75
3508.5	898.75	1580
3511.89	897.5	1554.25
3515.28	888.75	1529
3518.66	885.5	1569.25
3522.04	870.5	1504.25
3525.43	884.75	1524.75
3528.81	899	1573.5
3532.19	902.75	1518.5
3535.56	879.25	1510.25
3538.94	879.25	1548.75
3542.31	882	1523
3545.69	873.5	1494.25
3549.06	876	1522.75
3552.43	877.75	1514
3555.8	866	1484.5
3559.16	862.75	1499.25
3562.53	882.5	1491.5
3565.89	872.5	1515.75
3569.25	867.75	1513
3572.61	880.25	1516.5
3575.97	890	1527.25
3579.33	878.75	1550.5
3582.68	887.5	1550.5
3586.04	873	1516.75
3589.39	860	1459.75
3592.74	866	1500.5
3596.09	878.5	1519.25
3599.44	870	1466.25
3602.78	879	1507.25
3606.13	884	1499.25
3609.47	855.25	1447.25
3612.81	870	1471
3616.15	861.25	1483.5
3619.49	873.25	1494.75
3622.82	867.25	1477
3626.16	844.75	1482.5
3629.49	854.75	1482.75
3632.82	850.5	1464.5
3636.15	854.5	1462.5
3639.48	853.75	1438
3642.81	853.25	1415.5
3646.14	840	1432.25
3649.46	849	1441
3652.78	862.5	1476
3656.1	864.75	1461.75
3659.42	837.75	1439
3662.74	857	1467.5
3666.06	863.75	1495.75
3669.37	857.25	1500
3672.68	850.75	1447.75
3676	862	1480.75
3679.31	854.75	1441.5
3682.61	841.5	1437
3685.92	848	1429.5
3689.23	859.5	1434
3692.53	839.5	1388.25
3695.83	849.25	1442.75
3699.13	857.75	1458
3702.43	857.5	1432.5
3705.73	844.25	1441.25
3709.03	849.25	1424.75
3712.32	844.5	1438
3715.61	851.25	1403.25
3718.9	843	1378.25
3722.19	838.5	1427.25
3725.48	852.75	1420.75
3728.77	837.25	1410.25
3732.06	860.25	1458
3735.34	842.25	1424.75
3738.62	840.75	1402
3741.9	841.25	1434
3745.18	839.5	1377.25
3748.46	838	1367.25
3751.74	832.25	1393.75
3755.01	844.75	1435.25
3758.28	828.75	1388.5
3761.55	832.25	1366.25
3764.82	838.25	1387.75
3768.09	840.5	1393.5
3771.36	838	1390.5
3774.63	843.5	1427
3777.89	842	1421.25
3781.15	829.5	1379.75
3784.41	838	1416.25
3787.67	836.5	1398.75
3790.93	816.75	1338.25
3794.19	815.25	1338
3797.44	833.25	1395.75
3800.69	821	1358.25
3803.95	816.5	1325.75
3807.2	827.5	1382.5
3810.45	831.75	1398
3813.69	832.25	1391.75
3816.94	821	1364.25
3820.18	828.25	1381.5
3823.43	848.5	1451.25
3826.67	812.25	1371.5
3829.91	824	1354.75
3833.14	837.25	1397
3836.38	818.5	1370.25
3839.62	809.75	1331
3842.85	829.5	1364.25
3846.08	821	1362.75
3849.31	810	1361.25
3852.54	819.5	1358.25
3855.77	806.25	1346
3859	814.75	1349
3862.22	821.75	1359
3865.44	821.75	1338.75
