# Supplementary material for: Mechanism of the electrochemical hydrogenation of graphene
Source: Nat Commun. 2025 Nov 28;16:10741. doi: 10.1038/s41467-025-65771-3 (PMC12663420; doi:10.1038/s41467-025-65771-3)
Supplement: Supplementary file 3 — Supplementary Data 1-5 [file 41467_2025_65771_MOESM3_ESM.zip › Supplementary Data 2.xlsx]

## Sheet: Sheet1
	Hydrogenated	Deuterated
Raman shift	Intensity	Intensity
cm-1	a.u.	a.u.
-429.927	634.5	634.5
-424.482	638.75	632.75
-419.04	641.5	632.5
-413.601	639.5	633.25
-408.165	640.25	632.75
-402.733	639.75	635.25
-397.303	646	636.5
-391.877	640.75	634.25
-386.454	637.5	632
-381.033	641	632.5
-375.616	638.75	629.75
-370.202	638	632.75
-364.791	640.25	633.75
-359.383	635.5	632
-353.979	642.25	632.25
-348.577	639.75	632
-343.178	635.75	630.25
-337.783	637.5	634.5
-332.39	639.5	629.5
-327.001	637.5	634
-321.615	634.5	631.75
-316.231	636.75	630
-310.851	637.5	631.75
-305.474	638.25	633.25
-300.1	636	634
-294.729	636	633.75
-289.361	635.5	633.75
-283.996	637.5	632.75
-278.634	636.75	629.5
-273.276	637	632.25
-267.92	640.5	631.25
-262.567	637	630.75
-257.218	636.25	632.25
-251.871	640	631.75
-246.527	636.75	632
-241.187	639.25	637
-235.849	636	632
-230.515	638	631.25
-225.183	638.25	631.25
-219.855	636.25	628.5
-214.529	638	634
-209.207	638.25	635.5
-203.888	639.75	629.5
-198.571	635	631.5
-193.258	636.25	629.75
-187.948	638.75	633
-182.64	635.25	631.25
-177.336	639.5	632
-172.035	637.25	630.75
-166.736	638.5	631.25
-161.441	645	634
-156.148	636.5	631
-150.859	636.75	631.25
-145.573	636.75	630
-140.289	636.75	630.25
-135.009	634.5	631
-129.732	633.25	632.75
-124.457	635.75	629.5
-119.186	634.25	630.5
-113.917	637	632.5
-108.652	633.75	632.75
-103.389	637.25	633.75
-98.1295	638.5	631
-92.8729	637.5	634
-87.6192	633.25	632.75
-82.3685	637.75	634
-77.1208	639.25	664.75
-71.876	634.75	632
-66.6342	635	632
-61.3953	636.25	632
-56.1594	636.25	632.25
-50.9264	634.5	632.5
-45.6964	635.75	632.25
-40.4693	639.5	634.25
-35.2452	637.25	629.75
-30.024	635.25	632.75
-24.8057	636.25	632.75
-19.5903	634.75	633.25
-14.3779	640.25	633
-9.16844	641.5	652.75
-3.96187	706.75	805
1.24177	755	861.25
6.44249	668	684
11.6403	639.75	634.75
16.8352	636.5	633.75
22.0271	637.75	631.25
27.2162	637.75	630
32.4024	634.25	632.75
37.5856	635.5	632.5
42.7659	632.25	632.75
47.9434	636.5	632.75
53.1179	637	631.5
58.2896	636	633.25
63.4583	635.75	633.5
68.6241	633.5	632.25
73.7871	636.75	631.75
78.9472	632.75	629.25
84.1044	637.75	631.25
89.2587	635	630.75
94.4101	637.25	632
99.5586	636	629.25
104.704	634.25	632.25
109.847	636.5	632.75
114.987	636.5	633
120.124	642.5	632.5
125.258	633	633.25
130.39	635.5	632
135.518	639.25	636.5
140.644	645.5	654.5
145.766	655.5	683.5
150.886	678.25	732
156.003	699.25	769.5
161.117	716.25	790.25
166.229	729	796.75
171.337	734.5	813
176.443	746.5	837.5
181.546	757	841
186.646	758.25	852.25
191.743	769.25	868.75
196.837	770	874.75
201.928	772.75	893
207.017	803	925.75
212.103	809.75	956.25
217.186	819	992.5
222.266	861.25	1038.5
227.343	867.5	1086
232.418	915.25	1139.25
237.489	932.75	1212.25
242.558	948	1281
247.624	989	1341.5
252.687	1029.25	1363
257.748	1041.75	1416.5
262.805	1052	1460.25
267.86	1053.75	1476.5
272.912	1067.25	1449.75
277.961	1057.25	1474
283.008	1083.75	1504.5
288.051	1064.5	1462
293.092	1061	1430.5
298.13	1063.5	1449
303.165	1062	1455.5
308.198	1047.5	1487
313.227	1078.5	1461.25
318.254	1066	1466.5
323.278	1076.25	1437
328.3	1034.5	1492.25
333.318	1086.25	1463.25
338.334	1061.75	1475.25
343.347	1062.75	1472.5
348.357	1054.25	1476.25
353.365	1058.75	1481.75
358.369	1067.75	1454.75
363.371	1068.5	1434.75
368.37	1055.75	1462.25
373.367	1098	1461.5
378.36	1065.75	1466
383.351	1066.5	1472.75
388.34	1086.25	1487.75
393.325	1072.5	1475.75
398.308	1065	1511
403.287	1085.5	1510.25
408.265	1063	1512.25
413.239	1097.25	1508.5
418.211	1085.25	1490.75
423.18	1078	1481.25
428.146	1103.75	1516
433.109	1077.75	1462.75
438.07	1087	1499.25
443.028	1100	1509.25
447.983	1080.75	1500
452.936	1076	1468
457.886	1091.25	1494
462.833	1068.5	1537
467.777	1086	1540
472.719	1066.25	1517
477.658	1091.25	1501.25
482.594	1094.75	1523.25
487.527	1079.25	1583.75
492.458	1109	1537.5
497.386	1080.5	1547.5
502.312	1089.75	1581
507.234	1073.25	1547.5
512.154	1081.25	1543.75
517.072	1098.25	1540.5
521.986	1086.5	1567.75
526.898	1095.75	1579.5
531.808	1112.5	1600.75
536.714	1093.75	1616.75
541.618	1115.75	1612.25
546.519	1109.75	1611.5
551.418	1101.5	1631.25
556.313	1130.25	1605.75
561.207	1123.5	1626.75
566.097	1109	1579
570.985	1119.25	1606.75
575.87	1085	1618.5
580.752	1125.5	1642.25
585.632	1112.75	1628
590.509	1110	1628.75
595.384	1092.5	1618.5
600.255	1107	1615
605.125	1098.25	1611
609.991	1109.75	1654
614.855	1111	1604.75
619.716	1120.5	1614
624.574	1107.5	1641.5
629.43	1106.25	1622.75
634.283	1105.25	1598.25
639.134	1114.5	1615.75
643.982	1112.25	1633
648.827	1115.25	1623.75
653.67	1133.25	1660.75
658.51	1107.75	1661.25
663.347	1148.25	1673.5
668.182	1135	1653.25
673.014	1135.5	1645
677.843	1140.75	1667.75
682.67	1120	1660.5
687.494	1122.75	1641.25
692.316	1128.25	1641.5
697.135	1135.25	1708
701.951	1115.75	1697.75
706.765	1138.75	1708.5
711.576	1142	1689.75
716.385	1155.25	1727.5
721.191	1151.75	1694.25
725.994	1146.75	1714.25
730.794	1149.25	1753
735.593	1161.25	1795.25
740.388	1211.5	1831.25
745.181	1186	1822.75
749.971	1164.75	1732
754.759	1176	1734.25
759.544	1163	1754
764.326	1181.75	1746
769.106	1184.25	1729
773.883	1146	1788.5
778.658	1187.5	1824.5
783.43	1198.25	1851
788.2	1201	1886.25
792.967	1195.75	1959.25
797.731	1225.25	2007
802.493	1229	2032.5
807.252	1233.5	2034
812.009	1251.75	2059.25
816.763	1239	2043.5
821.514	1256.5	2065.75
826.263	1278.75	2102.25
831.01	1241.75	2124.75
835.754	1264	2123.75
840.495	1294	2150.25
845.233	1273.25	2085.5
849.97	1274.25	2071.5
854.703	1269.25	2032.25
859.434	1273.25	2068.5
864.163	1252.5	1988.5
868.889	1272.5	2053.25
873.612	1253.5	2000.25
878.333	1262	2034.5
883.051	1237	2057
887.767	1292.5	2065.5
892.48	1296.5	2020.75
897.191	1276.25	2033
901.899	1255.25	2000.25
906.604	1254.5	1959.5
911.307	1247.5	2006.5
916.008	1276.5	1978.25
920.706	1259	1994.5
925.401	1254	1977.25
930.094	1269.5	2006
934.785	1286	1937.5
939.473	1271.5	1941.25
944.158	1284.25	1975.75
948.841	1284.25	2011.75
953.521	1275.75	1978.25
958.199	1289.25	1933.25
962.874	1300.25	1933.75
967.547	1286.75	2002.25
972.217	1291	1965.75
976.885	1295.25	1943.25
981.551	1295.75	1987.75
986.213	1311	2022.5
990.874	1304.5	2084
995.531	1313.25	2045.25
1000.19	1323.25	1959.5
1004.84	1301.25	2076.5
1009.49	1334	2083
1014.14	1348.25	2122
1018.78	1341.75	2143.5
1023.43	1329.25	2116.25
1028.07	1356.25	2158
1032.7	1378.25	2151.25
1037.34	1386.75	2214.25
1041.97	1397.25	2307
1046.6	1388.75	2163.5
1051.23	1385.5	2263.25
1055.86	1430	2224
1060.48	1432.25	2227.25
1065.1	1411	2278.25
1069.72	1414	2209.5
1074.33	1427.5	2192.25
1078.95	1467	2224.5
1083.56	1470.5	2310.5
1088.17	1414	2260
1092.77	1425.5	2281.5
1097.37	1423.75	2301.5
1101.98	1410.5	2215.5
1106.57	1440.75	2283
1111.17	1464.75	2293
1115.76	1455.75	2374.5
1120.35	1498	2382.25
1124.94	1513.25	2474
1129.53	1522.25	2444.25
1134.11	1545	2422.5
1138.69	1549.5	2418
1143.27	1509.5	2457
1147.85	1514.75	2501.75
1152.42	1524.25	2330.25
1156.99	1493.75	2252
1161.56	1505.5	2205.75
1166.13	1494	2214.5
1170.69	1502	2237
1175.26	1488.75	2235
1179.82	1503.75	2220.75
1184.37	1506.75	2272.25
1188.93	1536.5	2204.5
1193.48	1529	2257.75
1198.03	1524.5	2311.25
1202.58	1594	2322.75
1207.12	1616.25	2291
1211.66	1579.75	2279.75
1216.2	1626	2366.5
1220.74	1636.25	2442.75
1225.28	1674	2398.25
1229.81	1658.75	2453.5
1234.34	1707.75	2564.25
1238.87	1711.75	2578.75
1243.39	1738.5	2681
1247.92	1776.5	2685.25
1252.44	1752.25	2513.75
1256.96	1796.75	2657.5
1261.47	1829.5	2735
1265.99	1831	2657
1270.5	1863.25	2753.75
1275.01	1978.75	2864.25
1279.51	1957.75	3019.75
1284.02	2003.75	3004.5
1288.52	2087.5	3158
1293.02	2107.5	3179
1297.52	2117.75	3123.75
1302.01	2188.75	3172.25
1306.5	2189.5	3415.25
1310.99	2253.5	3452
1315.48	2291.5	3518.25
1319.96	2379	3376.75
1324.45	2426.25	3503.75
1328.93	2484.25	3584.75
1333.41	2538.25	3508.25
1337.88	2631.75	3591.25
1342.35	2606.25	3432.25
1346.83	2580.75	3191
1351.29	2544.75	3195
1355.76	2516	3071
1360.22	2356	2826
1364.69	2307.5	2895.5
1369.15	2265	2822.75
1373.6	2159	2764.25
1378.06	2137.75	2770.75
1382.51	2159.75	2725.5
1386.96	2024.75	2706
1391.41	2048.5	2828.5
1395.85	2069	2696.5
1400.29	2010	2736.75
1404.73	2036.5	2750.75
1409.17	2032	2748.25
1413.61	1972.5	2667
1418.04	1993.5	2719.75
1422.47	1983	2680.25
1426.9	1979.75	2663.75
1431.33	2029	2741.75
1435.75	1991	2899.5
1440.17	2050	2897.25
1444.59	2000	2848.75
1449.01	2062.75	2959.75
1453.43	2080.25	3085.25
1457.84	2125.5	3150.5
1462.25	2159.75	3130.25
1466.66	2119.25	3235
1471.06	2181.75	3280.75
1475.47	2214.5	3159
1479.87	2177.25	3169.25
1484.27	2175.75	3042.25
1488.66	2121.75	2925.5
1493.06	2066.25	2832.75
1497.45	1981	2771.25
1501.84	1975.75	2740.5
1506.22	2008.75	2836
1510.61	2009.5	2811.75
1514.99	1979.75	2790.5
1519.37	2021.25	2751
1523.75	1984.25	2811.75
1528.13	2031.25	2803.25
1532.5	1971	2810.25
1536.87	1983.5	2841.25
1541.24	2076.75	2834.25
1545.61	2089	2815.25
1549.97	2132.25	2943.5
1554.33	2203.25	2863.25
1558.69	2297.25	3015.5
1563.05	2350.25	3010.25
1567.41	2327	3172.75
1571.76	2475	3412.5
1576.11	2515.75	3426.75
1580.46	2575.5	3571.75
1584.8	2688.75	3614.5
1589.15	2739	3745
1593.49	2719.25	4035.75
1597.83	2755.25	3962
1602.17	2764	3730
1606.5	2649.25	3554
1610.83	2685.5	3385.5
1615.16	2473.75	3199.25
1619.49	2398.5	3131.5
1623.82	2198.75	2948.5
1628.14	2064.5	2962
1632.46	2053.5	2891.75
1636.78	2021.5	2834.25
1641.1	1976.25	2883.5
1645.41	1969.25	2949.75
1649.73	1979.75	2920.25
1654.04	1970.25	2919.5
1658.34	1951.25	2980
1662.65	2007.25	2887.75
1666.95	2042.75	2942
1671.25	1965.75	2947.5
1675.55	2003.25	2985.25
1679.85	1993.5	2916.75
1684.14	1974.5	3053.75
1688.44	1971	2901.5
1692.73	1961.25	3039.5
1697.01	2000.5	3048.75
1701.3	2002.25	2974.75
1705.58	2007.5	2979.25
1709.86	1972.75	3024.75
1714.14	1993.75	3071.5
1718.42	1938.5	3019
1722.69	1946.25	3044.75
1726.97	1971.5	3070
1731.24	1958	3023.5
1735.51	1946.75	3183.25
1739.77	1972	3029.75
1744.03	1978.25	3041.5
1748.3	1963.5	3138.5
1752.55	1974.25	3082
1756.81	1965	3071.5
1761.07	1965	3099.25
1765.32	1964.25	3159
1769.57	1978.5	3148.5
1773.82	1965.25	3145
1778.06	2002.25	3106.25
1782.31	1966.75	3203.25
1786.55	2029	3188.25
1790.79	1966.25	3233.5
1795.02	1947.5	3126.25
1799.26	2022	3187.25
1803.49	1969.5	3299.25
1807.72	1949.25	3242.25
1811.95	2009.25	3269
1816.18	1987.25	3300.25
1820.4	1953.5	3236.5
1824.62	2012.5	3116.5
1828.84	1993.5	3290.75
1833.06	2008.5	3370
1837.28	1982.5	3288.75
1841.49	2003.5	3290
1845.7	1991.75	3304.5
1849.91	1990	3291.5
1854.12	2001	3427
1858.32	1998	3317.5
1862.52	2040.5	3344.25
1866.72	1994.25	3460.5
1870.92	1955.75	3418.25
1875.12	1978	3349.25
1879.31	1990.5	3279
1883.5	1966.25	3453
1887.69	1956	3421.25
1891.88	1964.25	3396.25
1896.06	1950	3499.75
1900.25	1960	3466
1904.43	1965.75	3454.75
1908.61	1982.75	3399.5
1912.78	1978	3336.5
1916.96	1961.75	3546.25
1921.13	1993.5	3606
1925.3	1973	3484
1929.47	1949.75	3534.25
1933.63	1957.25	3547.75
1937.8	1947.5	3460
1941.96	1950.5	3584.25
1946.12	1952	3686.5
1950.28	1973	3561
1954.43	1959.25	3561
1958.58	1995.25	3550.75
1962.74	1965.75	3569
1966.88	1958.25	3753
1971.03	1982.5	3548.25
1975.18	2018.75	3673.75
1979.32	1940	3713.5
1983.46	1937	3526.5
1987.6	1959.25	3651
1991.73	1957.25	3630.75
1995.87	1962.75	3711.5
2000	1953.25	3792.25
2004.13	1967.25	3703.75
2008.26	1944.75	3693
2012.38	1915	3836.75
2016.51	1947.25	3726.25
2020.63	1962.5	3745.75
2024.75	1929.5	3674.25
2028.86	2011	3847
2032.98	1981.25	3889.75
2037.09	1977.25	3795.75
2041.2	1976.75	3725.25
2045.31	1962.75	3770.25
2049.42	1991.75	4001
2053.52	1985.75	3817.25
2057.63	2007.5	3931.25
2061.73	1966.75	3955.75
2065.82	1947	3909.25
2069.92	1970.75	4019.5
2074.01	1973.25	3992.75
2078.11	1990.5	3976.75
2082.2	1970	3903.25
2086.28	1945.5	4063
2090.37	1977	3906.25
2094.45	1992.25	3947.75
2098.54	1955.75	4039.75
2102.62	1948.75	4158.5
2106.69	1977	3921.75
2110.77	1950.75	4055.5
2114.84	1948.25	4056.25
2118.91	1955.25	3932.75
2122.98	1919.5	4005.75
2127.05	1990.25	4115.25
2131.12	1933.25	4181.75
2135.18	1918	3992
2139.24	1981.75	4123.5
2143.3	1965.75	4168.25
2147.36	1973.25	4026.75
2151.41	1972	4125.75
2155.46	1998.5	4168
2159.51	1933.25	4283.75
2163.56	1938	4072.75
2167.61	1920.75	4001.5
2171.65	1974	4331.25
2175.7	1968	4219
2179.74	1916	4351.75
2183.78	1974	4313.25
2187.81	1947.5	4108.5
2191.85	1946.25	4136.25
2195.88	1943	4277.75
2199.91	1962.75	4362
2203.94	2000.25	4242.75
2207.96	1951	4140.75
2211.99	1959.5	4393.5
2216.01	1946.75	4339.5
2220.03	2059	4287
2224.05	1975	4269.75
2228.06	1954.75	4344.75
2232.08	2051.5	4340.5
2236.09	1982.5	4284
2240.1	1937	4405
2244.11	1975.25	4308
2248.11	1988	4491
2252.12	1990.75	4373
2256.12	1971.75	4377.5
2260.12	1982.25	4474.25
2264.12	1940.25	4588.5
2268.11	1982.5	4502.75
2272.11	1956.75	4386.5
2276.1	1973	4420.5
2280.09	1983	4671.5
2284.08	1955.75	4442.25
2288.06	1993.25	4414.5
2292.05	2008.25	4458.5
2296.03	1929.25	4505.75
2300.01	1932	4671.5
2303.99	1924.5	4558.25
2307.96	1976.25	4589.5
2311.94	1946.25	4400.75
2315.91	1991.25	4502.5
2319.88	1991.75	4459.75
2323.85	1920.25	4591.5
2327.81	1989.75	4548.75
2331.78	1920	4632
2335.74	1938.75	4546.5
2339.7	1999	4477.75
2343.66	1931.5	4616.5
2347.61	1952.5	4547.5
2351.57	1971	4535
2355.52	1953.25	4503.5
2359.47	1949	4674.25
2363.42	1988.75	4488.75
2367.36	1934	4735.75
2371.31	1923.75	4698
2375.25	1951.5	4818
2379.19	1995.5	4750
2383.13	1952.25	4601.5
2387.06	1963	4573.5
2391	1978	4815
2394.93	1956.5	4647
2398.86	2009.5	4803.25
2402.79	1980.75	4646.5
2406.71	1949.25	4790.5
2410.64	1964.25	4683.5
2414.56	1987.5	4742.25
2418.48	1934.25	4688.75
2422.4	1986	4821
2426.31	1973.75	4954.75
2430.23	1981.5	4745.75
2434.14	1987	4615.25
2438.05	1984.25	4763.5
2441.96	1980.75	4711.25
2445.87	2018.75	4885.25
2449.77	1960.25	4725
2453.68	1968.75	4850.25
2457.58	1989.5	4895.75
2461.48	1982	4870.25
2465.37	1983.5	4988
2469.27	2020.5	4953
2473.16	2029.25	4904.75
2477.05	1995	4846.25
2480.94	2015.5	4964.5
2484.83	1929.75	4768
2488.71	2027.5	4959
2492.6	1999.25	4673.75
2496.48	1937.75	4988.5
2500.36	2011.5	4734.75
2504.24	1958.25	4801
2508.11	1921	4965.25
2511.98	1976	4805.75
2515.86	2009	5060.75
2519.73	2024.5	4862.75
2523.59	1995.25	4864.75
2527.46	2001.25	4935.75
2531.32	2014	5042.25
2535.19	2022.75	4766.5
2539.05	2005.5	4858.75
2542.91	1981.5	4936
2546.76	2056	4874
2550.62	2014.25	4883.25
2554.47	2031.25	4942.25
2558.32	2023.75	5057.75
2562.17	2069.5	4966.25
2566.02	2025	4891.5
2569.86	2034.5	4964.25
2573.7	2073.25	5170.25
2577.54	2043	5146.5
2581.38	2043	4998
2585.22	2058.5	4759.25
2589.06	2057.25	4938.75
2592.89	2112	5090.75
2596.72	2042.5	5018.75
2600.55	2035.75	5085.25
2604.38	2091	5016.25
2608.21	2098.25	5122.75
2612.03	2058	5063.75
2615.85	2103.5	5199.25
2619.67	2085.75	5079.75
2623.49	2094.75	5005.75
2627.31	2059.25	5043.25
2631.12	2086.5	5167.5
2634.93	2137	5192.5
2638.75	2097	4981.25
2642.55	2122.75	5287.75
2646.36	2120.5	5364
2650.17	2164	5235
2653.97	2071.25	5177
2657.77	2107.5	5480.25
2661.57	2116.75	5313
2665.37	2107	5395.25
2669.16	2128.75	5359.25
2672.96	2178	5613.75
2676.75	2135	5693.75
2680.54	2172.75	5501.75
2684.33	2166.75	5181.5
2688.12	2110	5051.75
2691.9	2135.25	5224.75
2695.68	2143.25	5287
2699.46	2116.75	5337.5
2703.24	2119.5	4982.5
2707.02	2127.75	5032.5
2710.8	2098.25	5093.75
2714.57	2099.75	4964
2718.34	2160.25	5167.25
2722.11	2123	5165
2725.88	2125.5	5263.5
2729.64	2134.25	5067
2733.41	2128.75	5149.75
2737.17	2110.5	5215.5
2740.93	2117.75	5143.5
2744.69	2143.75	5122
2748.45	2113.75	5062
2752.2	2096.5	5292.75
2755.95	2114.5	4967.75
2759.71	2022.5	5025.75
2763.45	2143.5	5180
2767.2	2136.5	5169.75
2770.95	2121.5	5315.5
2774.69	2188.25	5328.75
2778.43	2190	5005.25
2782.17	2128.25	5211
2785.91	2197.25	5235
2789.65	2140	5182.75
2793.38	2137.5	5487.75
2797.12	2169	5481.25
2800.85	2186	5514.75
2804.58	2232	5340.25
2808.3	2208	5536.5
2812.03	2200.5	5587.5
2815.75	2247.75	5430
2819.48	2242.75	5590
2823.2	2225.75	5650.5
2826.91	2243	5587.75
2830.63	2284.25	5551.5
2834.34	2322.5	5707.5
2838.06	2304.75	5602.5
2841.77	2280.25	6078
2845.48	2315.75	6104.75
2849.18	2388.25	5778
2852.89	2441.25	6386.5
2856.59	2408	6414.5
2860.3	2503.5	6603.25
2864	2492.5	6866
2867.69	2601.75	6645.25
2871.39	2589.75	6625.25
2875.09	2631.25	6736.5
2878.78	2609	6757.5
2882.47	2509	7075.75
2886.16	2594.25	6711.75
2889.85	2559.5	6624.5
2893.53	2465.25	6523.5
2897.22	2495	6518.5
2900.9	2430.25	6609.75
2904.58	2519.25	6397.75
2908.26	2523.25	6279.25
2911.93	2468.5	6455.25
2915.61	2497.5	6406.5
2919.28	2407.25	6133.5
2922.95	2461.5	6177
2926.62	2489.5	6204.25
2930.29	2471	6191
2933.96	2504	6038
2937.62	2445	6076
2941.28	2417.25	6259.5
2944.94	2420.25	5891
2948.6	2393.25	5927.5
2952.26	2381.5	6071.25
2955.91	2378.75	5844
2959.57	2232.5	5453.25
2963.22	2246	5644.75
2966.87	2160.25	5161.25
2970.52	2222	5208.75
2974.16	2169.75	5204
2977.81	2104.5	5299.5
2981.45	2114	4917.75
2985.09	2056.75	4657.25
2988.73	1998.5	4703.25
2992.37	1970.25	4654.25
2996.01	2010.5	4661.75
2999.64	1980.25	4668
3003.27	1979.75	4520.25
3006.9	1963.25	4438.5
3010.53	1957.25	4602.5
3014.16	1933.75	4425.75
3017.78	1995	4347
3021.41	1957.75	4426.5
3025.03	1959	4417.75
3028.65	1986.5	4501
3032.27	1964	4489.5
3035.88	1963.5	4215.75
3039.5	1868.25	4265
3043.11	1950.5	4447
3046.72	1881	4235
3050.33	1871.75	4145.5
3053.94	1926	4350.5
3057.55	1887.5	4249.75
3061.15	1852.5	4182.75
3064.75	1897.75	4208
3068.35	1848.75	4131.75
3071.95	1833.25	4200.5
3075.55	1896.5	4225.75
3079.14	1844	4136.5
3082.74	1856.5	4159.75
3086.33	1911.75	4155.5
3089.92	1866.5	4161
3093.51	1850.25	4139
3097.1	1829.25	3996.75
3100.68	1856.75	4050.25
3104.26	1873.5	3961.25
3107.85	1835.25	4024.25
3111.43	1854	4230.25
3115	1817.5	4107
3118.58	1817.25	3941.25
3122.16	1911.75	3913
3125.73	1797.5	4079.5
3129.3	1809.75	4008.25
3132.87	1804.5	3913
3136.44	1799.25	4003.75
3140	1833.25	3814.75
3143.57	1818.75	3911.25
3147.13	1775.25	3937
3150.69	1827	3977.25
3154.25	1840.25	4026.25
3157.81	1820.75	3891.25
3161.36	1817	3834.5
3164.92	1838.25	4079.25
3168.47	1880.75	3913.5
3172.02	1886.25	3865.5
3175.57	1847.75	4062
3179.12	1828.5	3969.75
3182.66	1839.25	3955.5
3186.21	1844	3876.5
3189.75	1851.25	3959
3193.29	1758.5	4076.5
3196.83	1805.75	3901.25
3200.37	1894.5	3784.5
3203.9	1792	3848
3207.44	1822.25	3952
3210.97	1748.25	3882.5
3214.5	1757.25	3991
3218.03	1763.5	3721.75
3221.55	1765.75	3721.75
3225.08	1727.75	3782
3228.6	1695.25	3792.25
3232.12	1707.25	3601.5
3235.64	1740	3838
3239.16	1745	3726.75
3242.68	1749	3649
3246.19	1727.25	3791.75
3249.71	1703.75	3651.75
3253.22	1706.5	3642.5
3256.73	1751	3651.5
3260.24	1666.75	3577.25
3263.74	1722	3574.5
3267.25	1753.5	3526
3270.75	1713.5	3540
3274.25	1673.75	3728.75
3277.76	1692.75	3608.25
3281.25	1691	3464.75
3284.75	1741.75	3656.25
3288.25	1718	3568.25
3291.74	1695	3452.25
3295.23	1721	3376.25
3298.72	1695	3514.5
3302.21	1638.75	3507
3305.7	1728	3597.75
3309.18	1693	3569.75
3312.66	1651.5	3401
3316.15	1687.25	3563.75
3319.63	1674.25	3436.5
3323.1	1612	3246.25
3326.58	1648.25	3322.5
3330.06	1660.75	3476.75
3333.53	1653.5	3350.25
3337	1651.5	3354.75
3340.47	1671	3250.75
3343.94	1681	3352.25
3347.41	1619.5	3481
3350.87	1688.25	3338.75
3354.33	1680.25	3379
3357.8	1649.25	3313.25
3361.26	1665.75	3313.5
3364.71	1631.5	3250.75
3368.17	1647.5	3269
3371.63	1648.5	3281.5
3375.08	1624.5	3359.5
3378.53	1666	3319.25
3381.98	1658.5	3337.5
3385.43	1668.75	3330.75
3388.88	1646.25	3241.75
3392.32	1625.5	3182.75
3395.77	1596.75	3217.75
3399.21	1632	3218.5
3402.65	1650.5	3260.5
3406.09	1622.75	3291
3409.53	1626.5	3211
3412.96	1572.25	3265.25
3416.4	1587.25	3220.25
3419.83	1616	3202.75
3423.26	1542	3172
3426.69	1582.5	3154.25
3430.11	1608	3148.25
3433.54	1627.5	3095.5
3436.96	1621.5	3007.75
3440.39	1540.5	3127
3443.81	1591.75	3034
3447.23	1641.75	3248.25
3450.65	1584	3187.75
3454.06	1640.25	3209
3457.48	1567.75	2982.25
3460.89	1546.75	3055.25
3464.3	1566.75	3130
3467.71	1569	3068
3471.12	1535.25	2964.75
3474.52	1548	3263.25
3477.93	1552	3190.75
3481.33	1566.25	2940.25
3484.73	1490.25	2838
3488.13	1581	2988.75
3491.53	1583.5	3014.5
3494.93	1562.75	3079.75
3498.32	1581.25	2946
3501.72	1578.75	2796.75
3505.11	1547.75	2842.5
3508.5	1580	2750.25
3511.89	1554.25	2897.5
3515.28	1529	2835.5
3518.66	1569.25	2919.75
3522.04	1504.25	2938.5
3525.43	1524.75	2962.75
3528.81	1573.5	2949.5
3532.19	1518.5	2921
3535.56	1510.25	2952.75
3538.94	1548.75	2881.75
3542.31	1523	2880.25
3545.69	1494.25	2839.75
3549.06	1522.75	2807
3552.43	1514	2855.25
3555.8	1484.5	2776.75
3559.16	1499.25	2705
3562.53	1491.5	2825.5
3565.89	1515.75	2825.75
3569.25	1513	2744.25
3572.61	1516.5	2728.25
3575.97	1527.25	2798.25
3579.33	1550.5	2798.25
3582.68	1550.5	2921.75
3586.04	1516.75	2728.5
3589.39	1459.75	2705.75
3592.74	1500.5	2833.5
3596.09	1519.25	2799
3599.44	1466.25	2720
3602.78	1507.25	2649.5
3606.13	1499.25	2544.5
3609.47	1447.25	2614.75
3612.81	1471	2534.25
3616.15	1483.5	2520
3619.49	1494.75	2677.25
3622.82	1477	2661.75
3626.16	1482.5	2758
3629.49	1482.75	2768.75
3632.82	1464.5	2590.75
3636.15	1462.5	2464.25
3639.48	1438	2513.5
3642.81	1415.5	2588.5
3646.14	1432.25	2467
3649.46	1441	2446.75
3652.78	1476	2660.75
3656.1	1461.75	2524.5
3659.42	1439	2405.5
3662.74	1467.5	2531
3666.06	1495.75	2547.25
3669.37	1500	2541
3672.68	1447.75	2556
3676	1480.75	2593.25
3679.31	1441.5	2661.75
3682.61	1437	2483.5
3685.92	1429.5	2323
3689.23	1434	2444.25
3692.53	1388.25	2447
3695.83	1442.75	2408.5
3699.13	1458	2388.25
3702.43	1432.5	2464
3705.73	1441.25	2414.75
3709.03	1424.75	2350.75
3712.32	1438	2423.5
3715.61	1403.25	2355.75
3718.9	1378.25	2304.75
3722.19	1427.25	2410.25
3725.48	1420.75	2520.75
3728.77	1410.25	2283
3732.06	1458	2355
3735.34	1424.75	2412.75
3738.62	1402	2555.75
3741.9	1434	2400.75
3745.18	1377.25	2368
3748.46	1367.25	2399.5
3751.74	1393.75	2418
3755.01	1435.25	2308.5
3758.28	1388.5	2278.75
3761.55	1366.25	2384.75
3764.82	1387.75	2342.5
3768.09	1393.5	2420
3771.36	1390.5	2505.25
3774.63	1427	2374
3777.89	1421.25	2199.5
3781.15	1379.75	2338.5
3784.41	1416.25	2246.5
3787.67	1398.75	2218.75
3790.93	1338.25	2251.75
3794.19	1338	2267.25
3797.44	1395.75	2193.75
3800.69	1358.25	2240.25
3803.95	1325.75	2201.75
3807.2	1382.5	2170
3810.45	1398	2258.25
3813.69	1391.75	2234.5
3816.94	1364.25	2205.25
3820.18	1381.5	2145.25
3823.43	1451.25	2195
3826.67	1371.5	2260.25
3829.91	1354.75	2227.75
3833.14	1397	2121.25
3836.38	1370.25	2156.5
3839.62	1331	2203.75
3842.85	1364.25	2298.5
3846.08	1362.75	2289.25
3849.31	1361.25	2219.5
3852.54	1358.25	2112.75
3855.77	1346	2030
3859	1349	2004.75
3862.22	1359	2090.25
3865.44	1338.75	2153.75
