# Supplementary material for: Mechanism of the electrochemical hydrogenation of graphene
Source: Nat Commun. 2025 Nov 28;16:10741. doi: 10.1038/s41467-025-65771-3 (PMC12663420; doi:10.1038/s41467-025-65771-3)
Supplement: Supplementary file 3 — Supplementary Data 1-5 [file 41467_2025_65771_MOESM3_ESM.zip › Supplementary Data 3.xlsx]

## Sheet: Sheet1
	Graphene on SiO2	Corrugated graphene	Graphene on hBN
Raman shift	Intensity	Intensity	Intensity
cm-1	a.u.	a.u.	a.u.
3002.03	3008.74	3211.37	6296.78
3000.69	2994.24	3192.51	6300.89
2999.36	2998.48	3198.02	6301.1
2998.03	3036.47	3247.41	6281.55
2996.7	2990	3187	6304.21
2995.36	3007.3	3209.49	6306.36
2994.03	2981.44	3175.87	6300.23
2992.7	3009.94	3212.92	6300.93
2991.36	3036.54	3247.5	6304.79
2990.03	3006.88	3208.94	6305.48
2988.7	3018.44	3223.97	6314.94
2987.36	3005.62	3207.3	6290.54
2986.03	2996.53	3195.49	6304.13
2984.69	3023.01	3229.91	6294.59
2983.36	2989.55	3186.41	6296.99
2982.02	3010.37	3213.48	6288.67
2980.69	2995.6	3194.29	6304.44
2979.35	3029.49	3238.33	6281.77
2978.01	3003.47	3204.5	6305.08
2976.68	3012.98	3216.88	6323.27
2975.34	3029.96	3238.95	6307.66
2974	3011.39	3214.81	6313.93
2972.67	3017.12	3222.26	6316.31
2971.33	3058.35	3275.85	6317.71
2969.99	3024.79	3232.23	6294.09
2968.65	3002.44	3203.18	6295.98
2967.31	3023.06	3229.98	6311.72
2965.98	2995.1	3193.63	6321.13
2964.64	3015.68	3220.39	6314.28
2963.3	3017.58	3222.86	6309.85
2961.96	2995.2	3193.76	6317.07
2960.62	3030.67	3239.87	6314.35
2959.28	3034.4	3244.72	6304.1
2957.94	3019.45	3225.29	6317.14
2956.6	2987.72	3184.04	6316.59
2955.26	3032.45	3242.19	6304.9
2953.92	3017.49	3222.74	6305.08
2952.58	3004.39	3205.7	6306.96
2951.24	2996.87	3195.94	6308.84
2949.89	2981.9	3176.47	6313.62
2948.55	3004.19	3205.44	6308.72
2947.21	2996.65	3195.65	6299.21
2945.87	2996.56	3195.53	6292.85
2944.52	2994.6	3192.99	6292.55
2943.18	3022.42	3229.15	6318.87
2941.84	3009.28	3212.06	6318.81
2940.5	3031.49	3240.94	6300.36
2939.15	3018.33	3223.83	6299.33
2937.81	3040.52	3252.68	6304.59
2936.46	3018.06	3223.47	6297.75
2935.12	2991.88	3189.44	6316.3
2933.77	3008.46	3211	6309.23
2932.43	3013.88	3218.04	6289.11
2931.08	3024.87	3232.33	6297.26
2929.74	3000.54	3200.71	6289.95
2928.39	3015.23	3219.8	6301
2927.05	3013.2	3217.16	6308.9
2925.7	3018.59	3224.16	6299.42
2924.35	3010.97	3214.27	6302.74
2923.01	3008.93	3211.61	6300.02
2921.66	2982.75	3177.58	6305.75
2920.31	2969.57	3160.45	6312.2
2918.96	3000.92	3201.19	6295.97
2917.62	2987.73	3184.05	6279.27
2916.27	3019.05	3224.77	6288.86
2914.92	2978.05	3171.47	6302.54
2913.57	3022.33	3229.03	6296.93
2912.22	2994.32	3192.61	6293.74
2910.87	3012.63	3216.42	6293.44
2909.52	3006.85	3208.91	6291.69
2908.17	3028.85	3237.51	6299.58
2906.82	3011.96	3215.55	6291.81
2905.47	3006.18	3208.03	6305.72
2904.12	2996.69	3195.7	6292.18
2902.77	3026.08	3233.9	6294.52
2901.42	3029.54	3238.4	6298.32
2900.07	3016.35	3221.26	6306.92
2898.72	3014.26	3218.54	6297.72
2897.37	2995.53	3194.19	6307.04
2896.01	3019.33	3225.13	6297.85
2894.66	3006.15	3208	6283.85
2893.31	3017	3222.1	6304.94
2891.96	2996.43	3195.36	6290.71
2890.6	3009.13	3211.87	6301.95
2889.25	3021.82	3228.36	6295.89
2887.9	3003.1	3204.03	6298.72
2886.54	2999.17	3198.92	6308.51
2885.19	3002.62	3203.4	6301.02
2883.83	3006.07	3207.89	6298.09
2882.48	3007.67	3209.97	6297.32
2881.12	3035.1	3245.63	6295.83
2879.77	3005.34	3206.94	6301.3
2878.41	2981.12	3175.45	6291.91
2877.06	3014.07	3218.29	6302.65
2875.7	2982.49	3177.23	6302.13
2874.35	3024.64	3232.04	6310.47
2872.99	3004.13	3205.36	6308.51
2871.63	2990.99	3188.28	6290.5
2870.27	3034.96	3245.45	6285.19
2868.92	3016.3	3221.19	6275.34
2867.56	2999.48	3199.33	6290.39
2866.2	2999.24	3199.02	6309.51
2864.84	3032.14	3241.78	6294.63
2863.49	2974.85	3167.3	6298.43
2862.13	3011.42	3214.84	6274.71
2860.77	3007.5	3209.75	6298.61
2859.41	3001.75	3202.27	6308.38
2858.05	2996	3194.8	6288.99
2856.69	2999.45	3199.28	6301.87
2855.33	2997.38	3196.59	6269.1
2853.97	2987.96	3184.35	6303.5
2852.61	3000.6	3200.78	6308.97
2851.25	2987.51	3183.77	6302.5
2849.89	3003.82	3204.97	6290.06
2848.53	3014.62	3219	6293.39
2847.16	2992.36	3190.07	6292.42
2845.8	3006.83	3208.88	6289.55
2844.44	2991.93	3189.5	6299.08
2843.08	3021.07	3227.39	6316.01
2841.71	3004.34	3205.64	6306.46
2840.35	2991.28	3188.67	6315.99
2838.99	3000.24	3200.32	6295.96
2837.63	3014.7	3219.11	6323.61
2836.26	3014.49	3218.84	6291.19
2834.9	3003.28	3204.27	6307.16
2833.53	3003.08	3204	6301.45
2832.17	3015.7	3220.41	6307.41
2830.8	3004.5	3205.86	6306.7
2829.44	3011.63	3215.12	6297.19
2828.07	3007.77	3210.1	6310.53
2826.71	2996.59	3195.56	6285.79
2825.34	3000.05	3200.07	6295.81
2823.98	2990.71	3187.92	6323.19
2822.61	3028.95	3237.63	6303.46
2821.24	3012.29	3215.98	6309.2
2819.88	3012.1	3215.73	6300.18
2818.51	3019.23	3225	6306.87
2817.14	3000.76	3200.99	6310.23
2815.77	3017.03	3222.14	6302.42
2814.41	2991.26	3188.64	6296.99
2813.04	3000.23	3200.29	6318.65
2811.67	2996.4	3195.32	6309.18
2810.3	3012.66	3216.46	6302.82
2808.93	3010.67	3213.87	6294.79
2807.56	3005.02	3206.53	6289.14
2806.19	2988.42	3184.95	6291.1
2804.82	3011.99	3215.59	6305.86
2803.45	2995.4	3194.02	6308.77
2802.08	3004.37	3205.68	6318.31
2800.71	3006.03	3207.84	6300.35
2799.34	2973.05	3164.97	6314.17
2797.97	3002.07	3202.7	6308.07
2796.6	2978.23	3171.69	6292.5
2795.23	3005.42	3207.05	6320.77
2793.85	2988.87	3185.53	6287.2
2792.48	2986.91	3182.98	6293.92
2791.11	2995.88	3194.64	6286.66
2789.74	3030.34	3239.44	6318.71
2788.36	3017.45	3222.68	6287.08
2786.99	3015.49	3220.13	6301.37
2785.62	3015.35	3219.96	6301.94
2784.24	2984.28	3179.57	6307.01
2782.87	3020.54	3226.7	6314.91
2781.49	3005.86	3207.62	6306.03
2780.12	3007.55	3209.82	6293.13
2778.74	3031.06	3240.38	6314.52
2777.37	3005.48	3207.13	6309.43
2775.99	3025.36	3232.96	6305.52
2774.62	3048.86	3263.52	6321
2773.24	3032.38	3242.1	6320.17
2771.87	3003.2	3204.16	6312.27
2770.49	3032.15	3241.79	6303.66
2769.11	3019.32	3225.12	6312.29
2767.74	2991.98	3189.57	6307.47
2766.36	2999.14	3198.88	6299.35
2764.98	3029.88	3238.85	6291.94
2763.6	3000.75	3200.97	6297.75
2762.22	2997.02	3196.12	6319.12
2760.85	3047.7	3262.02	6303
2759.47	3018.59	3224.16	6318.96
2758.09	2994.92	3193.4	6293.89
2756.71	3025.65	3233.34	6295
2755.33	2992.93	3190.81	6316.37
2753.95	3009.15	3211.9	6302.64
2752.57	3016.31	3221.21	6311.76
2751.19	3018.04	3223.45	6291.22
2749.81	3030.63	3239.82	6310.47
2748.43	3050.46	3265.6	6303.36
2747.05	3041.32	3253.72	6295.31
2745.67	3032.19	3241.85	6331.74
2744.28	3024.87	3232.33	6303.22
2742.9	3032.03	3241.64	6323.18
2741.52	3039.19	3250.95	6312.09
2740.14	3031.88	3241.44	6318.17
2738.75	3044.46	3257.8	6322.84
2737.37	3026.31	3234.21	6324.23
2735.99	3008.17	3210.63	6325.85
2734.6	3047.86	3262.22	6332.65
2733.22	3047.79	3262.13	6343.9
2731.84	3065.79	3285.53	6328.15
2730.45	3035.02	3245.53	6325.09
2729.07	3029.54	3238.41	6331.9
2727.68	3060.17	3278.23	6353.02
2726.3	3088.99	3315.68	6328.38
2724.91	3090.73	3317.94	6335.42
2723.53	3101.49	3331.93	6346.69
2722.14	3110.44	3343.57	6354.67
2720.75	3090.54	3317.7	6336.63
2719.37	3112.11	3345.75	6366.66
2717.98	3106.64	3338.63	6361.52
2716.59	3140.83	3383.07	6364.83
2715.21	3133.55	3373.62	6364.85
2713.82	3156.91	3403.99	6347.08
2712.43	3126.23	3364.09	6383.42
2711.04	3158.58	3406.16	6381.81
2709.65	3151.32	3396.72	6383.49
2708.26	3174.66	3427.06	6389.38
2706.88	3196.2	3455.06	6396.45
2705.49	3248.32	3522.81	6410.06
2704.1	3244.65	3518.04	6391.87
2702.71	3267.96	3548.35	6415.31
2701.32	3307.45	3599.68	6422.85
2699.93	3382.89	3697.75	6431.32
2698.54	3357.62	3664.91	6446.1
2697.14	3434.82	3765.27	6447.56
2695.75	3481.44	3825.87	6456.51
2694.36	3501.1	3851.42	6456.11
2692.97	3612.35	3996.06	6495.64
2691.58	3676.87	4079.94	6487.77
2690.19	3746.76	4170.79	6510.02
2688.79	3822	4268.6	6532.26
2687.4	4015.68	4520.38	6547.27
2686.01	4115.97	4650.76	6585.6
2684.61	4191.1	4748.43	6635.82
2683.22	4368.45	4978.98	6631.92
2681.83	4497.31	5146.5	6657.87
2680.43	4618.94	5304.63	6705.03
2679.04	4796.11	5534.94	6759.16
2677.64	4822.64	5569.43	6798.13
2676.25	4994.32	5792.62	6853.63
2674.85	5033.35	5843.36	6927.28
2673.46	5138.65	5980.24	7004.4
2672.06	5082.71	5907.52	7082.2
2670.67	5051.87	5867.43	7182.31
2669.27	5064	5883.2	7290.77
2667.87	4970.53	5761.68	7389.19
2666.47	4914.67	5689.07	7523.86
2665.08	4835.58	5586.25	7698.97
2663.68	4726.1	5443.94	7810.04
2662.28	4595.21	5273.78	8016.19
2660.88	4476.89	5119.96	8149.49
2659.49	4376.5	4989.45	8367.35
2658.09	4247.54	4821.8	8475.2
2656.69	4184.76	4740.19	8703.37
2655.29	4009.44	4512.28	8847.13
2653.89	3911.01	4384.31	8974.58
2652.49	3807.26	4249.43	9093.85
2651.09	3633.9	4024.07	9214.48
2649.69	3646.3	4040.18	9308.83
2648.29	3542.66	3905.46	9296.85
2646.89	3492.6	3840.39	9304.84
2645.49	3456.85	3793.9	9262.71
2644.09	3330.12	3629.15	9257.26
2642.68	3326.51	3624.46	9118.23
2641.28	3283.68	3568.78	9048.13
2639.88	3262.25	3540.93	8886.26
2638.48	3223.01	3489.92	8758.53
2637.08	3180.23	3434.29	8607.21
2635.67	3192.69	3450.5	8452.02
2634.27	3180.22	3434.28	8320.52
2632.87	3164.18	3413.44	8136.97
2631.46	3146.37	3390.29	7996.1
2630.06	3153.5	3399.55	7840.01
2628.65	3135.7	3376.42	7699.49
2627.25	3084.1	3309.33	7568.05
2625.84	3114.37	3348.68	7459.34
2624.44	3082.36	3307.07	7334.25
2623.03	3077.04	3300.16	7215
2621.63	3055.73	3272.45	7152.21
2620.22	3087.76	3314.09	7065.88
2618.81	3057.56	3274.83	6989.51
2617.41	3045.15	3258.69	6892.62
2616	3062.95	3281.84	6838.73
2614.59	3041.66	3254.16	6783.95
2613.19	3009.72	3212.64	6731.27
2611.78	3031.07	3240.4	6693.63
2610.37	3032.89	3242.75	6668.92
2608.96	3050.68	3265.88	6613.54
2607.55	3013.44	3217.47	6593.25
2606.14	3020.58	3226.75	6568.82
2604.74	3002.88	3203.74	6517.88
2603.33	3040.18	3252.23	6505.24
2601.92	2994.11	3192.34	6498.84
2600.51	3040.26	3252.33	6470.31
2599.1	2999.52	3199.38	6469.22
2597.69	3013.75	3217.88	6430.81
2596.28	3015.57	3220.24	6435.04
2594.86	3008.53	3211.09	6414.38
2593.45	3036.92	3248	6405.95
2592.04	3010.4	3213.52	6379.1
2590.63	3019.3	3225.09	6395.32
2589.22	3047.67	3261.98	6374.47
2587.8	3021.17	3227.52	6352.71
2586.39	3014.14	3218.38	6349.83
2584.98	2998.26	3197.74	6372.26
2583.57	3021.31	3227.71	6349.61
2582.15	2980.69	3174.89	6342.6
2580.74	3009.04	3211.75	6330.08
2579.32	2986.11	3181.94	6332.28
2577.91	3037.43	3248.65	6337.23
2576.5	3037.47	3248.72	6335.52
2575.08	2998.65	3198.25	6323.48
2573.67	3021.67	3228.18	6325.23
2572.25	3037.62	3248.91	6330.42
2570.83	2998.82	3198.47	6325.97
2569.42	2993.59	3191.66	6314.18
2568	2990.12	3187.15	6327.18
2566.58	3000.77	3200.99	6301.86
2565.17	2986.71	3182.72	6312.8
2563.75	2995.59	3194.27	6314.33
2562.33	3004.47	3205.81	6317.7
2560.92	2997.48	3196.72	6305.71
2559.5	3001.06	3201.38	6312.29
2558.08	2994.07	3192.29	6308.55
2556.66	3018.81	3224.45	6307.57
2555.24	2981.86	3176.42	6302.01
2553.82	3008.35	3210.86	6307.68
2552.4	3001.37	3201.78	6315.41
2550.98	3033.13	3243.06	6303.67
2549.56	2992.69	3190.5	6309.11
2548.14	3019.16	3224.9	6313.86
2546.72	3017.45	3222.69	6309.23
2545.3	3014	3218.19	6286.99
2543.88	2999.98	3199.98	6307.53
2542.46	3019.39	3225.21	6296.97
2541.04	3007.14	3209.29	6303.55
2539.61	3010.72	3213.94	6323.17
2538.19	2989.69	3186.6	6298.21
2536.77	3049.51	3264.36	6306.17
2535.35	2995.1	3193.62	6298.36
2533.92	3023.27	3230.25	6311.57
2532.5	2989.96	3186.95	6295.77
2531.08	2990.03	3187.03	6292.54
2529.65	3018.18	3223.64	6285.43
2528.23	3027.02	3235.13	6282.89
2526.8	2986.72	3182.73	6290.16
2525.38	3013.11	3217.04	6286.03
2523.95	2999.13	3198.87	6278.24
2522.53	3020.25	3226.32	6322.91
2521.1	3018.56	3224.12	6285.03
2519.68	3004.59	3205.97	6316.01
2518.25	2981.87	3176.43	6292.05
2516.82	3013.49	3217.53	6295.44
2515.4	2973.25	3165.22	6286.76
2513.97	3008.36	3210.87	6290.83
2512.54	3031.19	3240.55	6307.89
2511.12	2999.73	3199.65	6307.64
2509.69	3010.31	3213.4	6312.85
2508.26	3027.87	3236.24	6298.03
2506.83	3026.19	3234.04	6294.59
2505.4	3026.25	3234.12	6298.44
2503.97	2998.32	3197.81	6305.01
2502.54	3047.36	3261.57	6299.08
2501.11	3019.44	3225.27	6323.84
2499.68	3023	3229.9	6307.45
2498.25	3016.07	3220.89	6320.61
2496.82	3033.61	3243.69	6296.72
2495.39	3026.68	3234.69	6303.97
2493.96	2993.55	3191.62	6288.96
2492.53	3037.29	3248.47	6307.34
2491.1	3004.17	3205.41	6294.83
2489.67	3012.96	3216.85	6321.82
2488.24	3020.01	3226.01	6308.18
2486.8	3013.09	3217.02	6312.7
2485.37	3025.37	3232.98	6315.85
2483.94	3021.94	3228.53	6325.81
2482.5	3067.36	3287.56	6310.81
2481.07	3022.07	3228.69	6304.67
2479.64	3015.16	3219.7	6331.85
2478.2	3039.62	3251.51	6332.05
2476.77	3022.26	3228.93	6313.67
2475.33	3044.97	3258.46	6322.7
2473.9	3057.22	3274.39	6328.34
2472.46	3057.28	3274.46	6316.08
2471.03	3034.69	3245.1	6329.86
2469.59	3052.16	3267.81	6320.78
2468.16	3059.18	3276.94	6325.28
2466.72	3052.28	3267.96	6324.34
2465.28	3038.41	3249.93	6332.23
2463.84	3066.31	3286.2	6318.4
2462.41	3064.62	3284	6357.72
2460.97	3104.67	3336.07	6322.18
2459.53	3080.37	3304.48	6339.55
2458.09	3083.9	3309.07	6316.23
2456.66	3064.83	3284.28	6319.59
2455.22	3084	3309.19	6331.75
2453.78	3099.68	3329.58	6339.62
2452.34	3087.57	3313.83	6346.58
2450.9	3099.77	3329.7	6362.56
2449.46	3105.02	3336.53	6331.36
2448.02	3082.5	3307.25	6339.45
2446.58	3061.72	3280.23	6370.99
2445.14	3073.92	3296.09	6375
2443.7	3042.74	3255.56	6394.34
2442.25	3075.75	3298.47	6372.41
2440.81	3023.77	3230.9	6379.79
2439.37	2999.56	3199.42	6387.17
2437.93	3036.02	3246.83	6381.02
2436.49	3013.55	3217.61	6397.18
2435.04	3051.73	3267.25	6412.21
2433.6	3034.46	3244.79	6389.61
2432.16	3010.26	3213.34	6420.17
2430.71	3015.52	3220.17	6398.03
2429.27	3013.84	3217.99	6406.51
2427.83	3003.51	3204.57	6409.13
2426.38	3019.15	3224.9	6396.45
2424.94	2991.52	3188.98	6393.67
2423.49	3003.69	3204.8	6399.89
2422.05	3012.4	3216.12	6399.81
2420.6	2998.62	3198.21	6360.6
2419.16	3000.41	3200.54	6369.96
2417.71	3031.59	3241.06	6355.27
2416.26	3016.08	3220.91	6330.25
2414.82	3000.59	3200.76	6342.53
2413.37	3026.56	3234.53	6343.57
2411.92	2986.89	3182.95	6344.16
2410.47	2993.85	3192.01	6308.15
2409.03	2999.09	3198.82	6319.96
2407.58	3021.59	3228.07	6311.8
2406.13	3004.38	3205.7	6313.06
2404.68	3002.71	3203.53	6293
2403.23	2995.87	3194.63	6329.93
2401.78	2975.23	3167.79	6315.71
2400.33	2994.26	3192.53	6295.21
2398.88	3006.38	3208.29	6298.48
2397.43	3034.02	3244.22	6301.07
2395.98	3035.79	3246.52	6298.95
2394.53	3018.6	3224.18	6311.4
2393.08	3001.42	3201.85	6320.25
2391.63	3004.92	3206.4	6299.99
2390.18	3010.14	3213.18	6296.08
2388.72	3008.47	3211.01	6299.55
2387.27	2977.53	3170.79	6310.4
2385.82	2986.19	3182.05	6291.27
2384.37	3010.34	3213.44	6291.38
2382.91	3022.43	3229.16	6286.11
2381.46	3003.55	3204.62	6306.35
2380.01	3019.08	3224.8	6319.41
2378.55	2993.33	3191.33	6291.78
2377.1	2979.63	3173.52	6305.07
2375.64	3012.34	3216.04	6289.52
2374.19	3007.23	3209.4	6306.59
2372.73	3033.05	3242.96	6306.67
2371.28	3007.32	3209.52	6286.21
2369.82	3022.82	3229.67	6303.48
2368.37	3012.56	3216.33	6295.52
2366.91	2985.14	3180.68	6298.5
2365.45	3009.22	3211.98	6315.31
2364	2995.53	3194.19	6295.52
2362.54	3041.9	3254.47	6296.93
2361.08	2990.47	3187.62	6277.59
2359.63	3000.81	3201.05	6300.18
2358.17	3014.57	3218.94	6288.42
2356.71	3007.75	3210.08	6303.41
2355.25	3019.79	3225.73	6297.67
2353.79	2990.7	3187.9	6295.72
2352.33	3009.58	3212.46	6297.1
2350.87	2980.5	3174.65	6297.37
2349.41	3025.07	3232.6	6295.86
2347.95	3021.68	3228.19	6303.46
2346.49	2996.04	3194.85	6299.05
2345.03	2987.52	3183.78	6284.4
2343.57	3004.67	3206.08	6309.12
2342.11	3016.69	3221.69	6303.81
2340.65	3011.59	3215.06	6318.07
2339.19	3003.07	3203.99	6319.42
2337.72	3008.24	3210.71	6298.31
2336.26	3028.78	3237.42	6286.11
2334.8	3015.14	3219.68	6307.68
2333.33	2989.54	3186.4	6328.57
2331.87	2987.86	3184.22	6309.02
2330.41	3040.85	3253.11	6312.8
2328.94	3040.88	3253.14	6343.88
2327.48	3018.7	3224.31	6346.31
2326.02	3008.49	3211.03	6321.66
2324.55	2999.98	3199.98	6300.56
2323.09	3000.01	3200.02	6300.11
2321.62	3011.99	3215.58	6299.87
2320.15	3012.01	3215.62	6301.4
2318.69	3012.04	3215.65	6298.94
2317.22	3005.24	3206.82	6292.27
2315.76	2989.93	3186.91	6294.46
2314.29	3001.89	3202.45	6293.32
2312.82	2993.39	3191.41	6303.04
2311.35	2990.01	3187.02	6302.78
2309.89	3027.51	3235.77	6303.62
2308.42	3001.99	3202.58	6304.47
2306.95	2986.69	3182.69	6303.31
2305.48	2991.82	3189.36	6302.15
2304.01	3002.05	3202.67	6316.48
2302.54	3022.49	3229.24	6300.28
2301.07	3019.11	3224.84	6301.32
2299.6	3003.82	3204.96	6283.13
2298.13	2993.63	3191.72	6294.12
2296.66	3008.96	3211.64	6299.14
2295.19	3012.37	3216.09	6304.59
2293.72	3007.29	3209.48	6283.53
2292.25	2990.31	3187.41	6295.6
2290.78	3032.81	3242.65	6299.5
2289.31	2986.96	3183.04	6315.09
2287.84	3026.03	3233.84	6294.91
2286.36	3012.46	3216.2	6291.51
2284.89	2978.52	3172.08	6314.59
2283.42	2975.14	3167.69	6303.68
2281.94	3012.49	3216.24	6311.31
2280.47	3010.81	3214.05	6297.75
2279	2987.07	3183.19	6300.29
2277.52	2995.56	3194.23	6297.53
2276.05	3004.05	3205.27	6315.94
2274.57	2998.98	3198.67	6297.31
2273.1	2987.12	3183.26	6297.19
2271.62	2987.14	3183.28	6288.92
2270.15	3021.03	3227.34	6290.78
2268.67	3005.79	3207.52	6284.27
2267.19	3010.87	3214.14	6308.58
2265.72	3012.57	3216.34	6310.43
2264.24	3012.57	3216.35	6308.75
2262.76	2995.65	3194.35	6291.67
2261.29	3009.19	3211.95	6289.77
2259.81	2990.59	3187.76	6294.03
2258.33	2997.36	3196.57	6301.14
2256.85	2997.36	3196.57	6301.43
2255.37	2993.98	3192.18	6297.54
2253.89	3015.96	3220.75	6294.75
2252.41	3021.03	3227.34	6319.86
2250.94	3041.3	3253.69	6291.13
2249.46	3019.33	3225.13	6312.5
2247.97	3015.95	3220.73	6298.05
2246.49	3012.56	3216.33	6310.4
2245.01	3026.07	3233.88	6285.42
2243.53	2992.3	3189.99	6303.9
2242.05	3041.24	3253.61	6301.31
2240.57	3031.1	3240.43	6309.02
2239.09	3032.78	3242.61	6316.73
2237.61	2999.03	3198.74	6304.7
2236.12	3004.08	3205.31	6286.97
2234.64	3014.19	3218.45	6300.59
2233.16	3010.81	3214.05	6298.87
2231.67	3004.06	3205.28	6302.17
2230.19	3010.79	3214.02	6299.56
2228.71	3009.09	3211.82	6301.33
2227.22	3022.55	3229.32	6309.45
2225.74	3030.96	3240.25	6302.67
2224.25	3041.04	3253.35	6316.25
2222.77	3014.09	3218.32	6314.72
2221.28	3014.07	3218.3	6299.85
2219.79	3002.28	3202.96	6319.75
2218.31	3007.31	3209.51	6288.25
2216.82	3008.98	3211.67	6300.94
2215.34	3007.28	3209.46	6302.24
2213.85	2993.81	3191.96	6303.11
2212.36	3008.93	3211.6	6305.06
2210.88	3013.95	3218.13	6296.31
2209.39	3007.21	3209.37	6311.37
2207.9	2990.39	3187.51	6312.44
2206.41	2992.05	3189.67	6305.43
2204.92	2990.35	3187.46	6310.86
2203.43	3017.2	3222.36	6310.4
2201.94	3017.17	3222.33	6292.69
2200.45	3025.54	3233.2	6305.54
2198.96	3033.9	3244.07	6329.5
2197.47	3035.55	3246.22	6305.91
2195.98	3017.07	3222.19	6297.15
2194.49	3027.11	3235.24	6320
2193	3013.66	3217.76	6292.06
2191.51	3022.02	3228.62	6313.38
2190.02	3013.61	3217.69	6319.21
2188.53	3032.01	3241.61	6309.36
2187.03	3008.52	3211.08	6303.43
2185.54	3020.22	3226.29	6310.57
2184.05	3010.14	3213.18	6300.28
2182.55	2993.37	3191.38	6309.81
2181.06	2978.28	3171.76	6310.84
2179.57	3030.13	3239.17	6296.64
2178.07	3018.38	3223.9	6303.76
2176.58	2984.89	3180.36	6312.18
2175.08	3028.35	3236.85	6308.42
2173.59	2979.82	3173.76	6308.57
2172.09	2986.48	3182.42	6310.67
2170.6	3016.53	3221.49	6293.87
2169.1	3016.5	3221.45	6314.23
2167.6	3008.11	3210.54	6306.99
2166.11	3028.12	3236.55	6320.16
2164.61	2994.67	3193.08	6308.57
2163.11	2992.97	3190.86	6308.5
2161.62	2974.57	3166.94	6305.82
2160.12	3002.91	3203.79	6296.62
2158.62	2999.54	3199.4	6289.39
2157.12	3022.86	3229.72	6282.8
2155.62	3031.16	3240.5	6303.11
2154.12	3004.43	3205.76	6309.96
2152.62	2992.72	3190.53	6296.44
2151.12	3032.69	3242.49	6290.28
2149.62	2989.31	3186.1	6287.38
2148.12	2970.94	3162.22	6312.43
2146.62	3015.89	3220.65	6302.16
2145.12	3007.51	3209.77	6312.03
2143.62	3005.8	3207.55	6313.23
2142.12	3015.75	3220.48	6307.73
2140.62	2992.4	3190.12	6288.59
2139.12	2980.71	3174.92	6291.74
2137.61	3005.63	3207.32	6302.9
2136.11	2973.97	3166.16	6302.8
2134.61	3033.81	3243.96	6312.22
2133.1	2985.53	3181.19	6319.9
2131.6	3010.43	3213.56	6299.05
2130.1	3013.71	3217.82	6313.22
2128.59	3020.31	3226.4	6297.99
2127.09	3000.31	3200.41	6306.75
2125.58	3003.59	3204.67	6325.22
2124.08	3008.52	3211.08	6314.96
2122.57	3030.06	3239.08	6303.41
2121.07	3003.44	3204.48	6300.72
2119.56	2988.45	3184.99	6312.7
2118.05	3005	3206.5	6310.01
2116.55	3023.2	3230.17	6304.94
2115.04	3036.42	3247.35	6304.19
2113.53	3001.53	3201.99	6310.55
2112.03	3009.77	3212.7	6319.93
2110.52	3024.64	3232.03	6294.17
2109.01	2991.43	3188.86	6290.83
2107.5	3011.27	3214.65	6296.76
2105.99	3022.81	3229.66	6290.2
2104.48	3001.22	3201.58	6297.85
2102.97	2997.85	3197.21	6303.34
2101.46	2992.83	3190.68	6299.36
2099.96	3001.06	3201.37	6285.26
2098.44	3020.87	3227.13	6297.85
2096.93	3009.22	3211.99	6305.06
2095.42	2986	3181.8	6286.45
2093.91	2990.91	3188.18	6302.27
2092.4	2997.47	3196.71	6318.29
2090.89	3000.72	3200.94	6301.84
2089.38	3007.28	3209.47	6306.25
2087.86	3022.1	3228.73	6293.67
2086.35	2987.33	3183.53	6294.65
2084.84	2998.84	3198.5	6303.78
2083.32	3005.4	3207.01	6303.03
2081.81	3005.34	3206.94	6309.15
2080.3	2992.07	3189.69	6303.46
2078.78	2978.8	3172.44	6308.94
2077.27	2993.6	3191.68	6293.17
2075.75	3010.05	3213.06	6297.79
2074.24	3019.89	3225.85	6287.39
2072.72	2996.73	3195.75	6314.53
2071.21	2985.12	3180.66	6313.57
2069.69	3022.99	3229.89	6313.89
2068.17	3016.33	3221.23	6293.43
2066.66	3021.21	3227.58	6301.9
2065.14	2999.73	3199.64	6293.02
2063.62	2989.78	3186.71	6288.85
2062.11	3006.19	3208.05	6302.25
2060.59	3019.31	3225.1	6300.44
2059.07	3017.59	3222.87	6298.85
2057.55	3007.65	3209.95	6303.25
2056.03	3025.69	3233.4	6314.49
2054.51	3025.62	3233.31	6293.43
2052.99	3005.81	3207.56	6320.51
2051.47	3012.33	3216.03	6289.4
2049.95	3008.97	3211.67	6301.5
2048.43	2976.02	3168.83	6284.95
2046.91	2989.12	3185.85	6321.84
2045.39	3018.64	3224.23	6307.43
2043.87	3007.07	3209.19	6315.25
2042.35	2997.15	3196.29	6323.92
2040.82	3010.22	3213.29	6295.64
2039.3	3018.37	3223.88	6306.88
2037.78	2987.11	3183.24	6282.46
2036.26	3014.95	3219.44	6288.79
2034.73	3018.16	3223.61	6293.41
2033.21	2995.12	3193.66	6313.81
2031.69	3008.18	3210.64	6302.21
2030.16	3022.88	3229.74	6299.37
2028.64	3008.05	3210.47	6318.91
2027.11	3014.54	3218.9	6296.88
2025.59	3012.83	3216.68	6325.15
2024.06	2994.74	3193.16	6300.15
2022.54	3020.89	3227.16	6300.08
2021.01	3010.99	3214.29	6308.96
2019.48	3022.39	3229.1	6295.05
2017.96	3009.22	3211.98	6314.15
2016.43	3004.24	3205.51	6287.69
2014.9	3013.99	3218.19	6297.43
2013.38	3004.1	3205.33	6298.22
2011.85	2987.67	3183.97	6295.4
2010.32	3008.87	3211.54	6312.36
2008.79	3021.89	3228.46	6301.25
2007.26	2985.84	3181.6	6303.75
2005.73	3021.75	3228.27	6303.91
2004.2	3011.87	3215.43	6332.55
2002.67	3008.53	3211.09	6285.12
2001.14	3041.14	3253.48	6321.82
1999.61	3016.56	3221.53	6300.96
1998.08	3018.12	3223.56	6308.78
1996.55	2987.02	3183.13	6308.95
1995.02	3029.41	3238.23	6290.45
1993.49	2988.53	3185.08	6307.81
1991.96	3009.68	3212.58	6309.05
1990.43	3006.34	3208.25	6314.11
1988.89	3011.17	3214.52	6307.5
1987.36	2998.05	3197.47	6297.72
1985.83	3024.07	3231.29	6302.15
1984.29	3007.7	3210.01	6305.73
1982.76	3045.12	3258.65	6289.17
1981.22	3014.08	3218.3	6285.98
1979.69	3028.67	3237.27	6317.1
1978.16	3041.63	3254.11	6313.9
1976.62	3023.63	3230.72	6317.91
1975.09	2999.14	3198.88	6292.28
1973.55	3005.58	3207.25	6309.84
1972.01	3000.63	3200.82	6305.39
1970.48	3013.58	3217.65	6311.73
1968.94	3008.63	3211.21	6312.99
1967.4	3003.68	3204.78	6297.34
1965.87	3032.88	3242.74	6291.42
1964.33	3003.54	3204.6	6318.27
1962.79	3006.72	3208.74	6305.38
1961.25	3024.53	3231.89	6289.11
1959.71	2996.83	3195.88	6316.17
1958.18	3009.76	3212.69	6293.15
1956.64	2996.69	3195.7	6317.66
1955.1	3025.86	3233.61	6273.97
1953.56	2990.06	3187.08	6301.22
1952.02	3007.85	3210.21	6303.14
1950.48	3004.54	3205.9	6306.75
1948.94	3001.22	3201.59	6286.94
1947.39	3014.13	3218.37	6299.42
1945.85	3017.3	3222.49	6304.93
1944.31	2971.82	3163.37	6307.7
1942.77	3028.51	3237.06	6308.36
1941.23	3015.46	3220.1	6295.96
1939.69	2999.19	3198.94	6288.2
1938.14	3007.22	3209.38	6299.83
1936.6	3020.11	3226.14	6298.61
1935.05	3015.18	3219.73	6300.34
1933.51	3019.96	3225.95	6306.07
1931.97	2979.41	3173.24	6295.17
1930.42	2997.15	3196.3	6293.33
1928.88	3019.74	3225.67	6315.69
1927.33	3018.05	3223.47	6284.39
1925.79	3000.18	3200.24	6291.82
1924.24	2990.41	3187.53	6297.13
1922.7	3014.6	3218.98	6300.98
1921.15	2988.66	3185.26	6291.79
1919.6	3017.69	3222.99	6303.84
1918.06	2999.84	3199.79	6283.32
1916.51	2985.23	3180.8	6299.15
1914.96	3009.39	3212.21	6293.55
1913.41	2996.4	3195.32	6306.85
1911.87	3023.78	3230.92	6282.16
1910.32	3002.72	3203.54	6283.71
1908.77	3031.7	3241.21	6295.96
1907.22	3013.88	3218.04	6288.7
1905.67	3026.71	3234.72	6288.16
1904.12	2991.15	3188.49	6306.08
1902.57	3012.05	3215.66	6295.26
1901.02	2986.18	3182.03	6295.56
1899.47	3023.19	3230.14	6302.99
1897.92	3011.83	3215.38	6296.59
1896.37	3000.48	3200.62	6285.38
1894.81	3002.02	3202.63	6305.59
1893.26	3018.06	3223.47	6300.03
1891.71	2987.39	3183.6	6300.77
1890.16	3030.79	3240.03	6307.99
1888.6	3022.67	3229.46	6294.91
1887.05	2992.01	3189.61	6304.44
1885.5	3046.65	3260.65	6292.83
1883.94	2998.31	3197.8	6291.48
1882.39	3020.76	3226.98	6291.18
1880.83	3035.16	3245.7	6293.81
1879.28	2999.71	3199.62	6305.85
1877.72	2996.42	3195.35	6299.28
1876.17	3026.89	3234.95	6311.1
1874.61	3005.92	3207.7	6307.26
1873.05	3037.98	3249.37	6305.29
1871.5	3026.66	3234.66	6302.91
1869.94	3016.95	3222.03	6317.45
1868.38	3004.03	3205.24	6304.84
1866.83	3037.66	3248.96	6301.43
1865.27	3005.49	3207.14	6293.43
1863.71	3026.27	3234.16	6297.11
1862.15	3000.53	3200.69	6302.88
1860.59	3014.89	3219.36	6301.15
1859.04	2997.18	3196.34	6319.63
1857.47	3016.35	3221.25	6309.14
1855.92	3013.07	3216.99	6296.99
1854.36	3000.17	3200.22	6318.18
1852.79	3004.91	3206.38	6290.41
1851.23	3009.64	3212.53	6317.43
1849.67	3001.56	3202.02	6301.55
1848.11	3027.1	3235.23	6311.28
1846.55	3015.82	3220.56	6313.51
1844.99	3014.14	3218.38	6305.55
1843.43	3012.46	3216.2	6318.81
1841.86	3018.79	3224.42	6315.01
1840.3	3020.31	3226.4	6298.12
1838.74	2996.24	3195.12	6316.99
1837.17	3018.56	3224.12	6304.26
1835.61	2986.51	3182.46	6308.79
1834.04	2999.22	3198.99	6303.97
1832.48	2995.95	3194.74	6304.76
1830.92	2987.89	3184.26	6323.41
1829.35	3005.39	3207	6306.34
1827.79	2984.55	3179.92	6296.13
1826.22	3011.62	3215.11	6314.77
1824.65	2993.98	3192.18	6303.32
1823.09	2995.51	3194.16	6307.85
1821.52	3011.39	3214.8	6299.73
1819.95	2995.36	3193.96	6325.62
1818.38	3003.26	3204.23	6305.26
1816.82	2992.02	3189.62	6295.69
1815.25	3022.23	3228.9	6303.34
1813.68	3017.37	3222.58	6310.15
1812.11	3017.29	3222.48	6303.28
1810.54	3020.39	3226.51	6300.97
1808.97	2998.01	3197.41	6301.36
1807.4	2983.6	3178.68	6308.79
1805.83	2994.67	3193.07	6308.35
1804.26	3004.15	3205.39	6301.29
1802.69	3019.98	3225.98	6293.61
1801.12	3002.39	3203.11	6298.35
1799.55	3003.91	3205.08	6316.95
1797.98	3034.05	3244.26	6306.58
1796.41	2991.02	3188.33	6302.63
1794.84	3008.43	3210.96	6315.22
1793.26	3001.99	3202.59	6312.72
1791.69	3006.68	3208.68	6290.59
1790.12	2992.3	3189.98	6289.95
1788.54	3000.16	3200.21	6305.22
1786.97	2995.31	3193.91	6307.06
1785.39	3020.64	3226.83	6300.03
1783.82	3003.09	3204.02	6289.69
1782.25	3004.59	3205.97	6309.28
1780.67	2987.05	3183.17	6287.6
1779.09	2993.32	3191.31	6286.14
1777.52	2983.72	3178.83	6315.21
1775.94	2997.91	3197.29	6297.04
1774.37	3027.96	3236.35	6289.81
1772.79	2992.99	3190.88	6304.64
1771.21	3011.93	3215.5	6273.3
1769.63	3007.08	3209.21	6293.9
1768.06	3016.5	3221.45	6289.97
1766.48	2992.65	3190.45	6300.26
1764.9	3000.49	3200.63	6290.97
1763.32	2994.06	3192.28	6278.4
1761.74	3020.89	3227.16	6293.83
1760.16	3014.47	3218.81	6297.11
1758.58	3003.3	3204.29	6296.48
1757	3003.21	3204.18	6307.98
1755.42	2980.98	3175.27	6279.99
1753.84	2987.22	3183.38	6294.99
1752.26	3010.85	3214.1	6308.34
1750.68	3012.34	3216.04	6291.26
1749.1	3010.66	3213.86	6295.15
1747.52	2990.03	3187.04	6293.9
1745.93	3007.32	3209.51	6293.06
1744.35	3018.28	3223.77	6288.73
1742.77	3000.81	3201.06	6291.8
1741.19	3010.2	3213.25	6292.39
1739.6	2999.05	3198.77	6286.83
1738.02	2984.75	3180.18	6300.56
1736.43	2981.51	3175.96	6308.95
1734.85	3006.66	3208.66	6303.6
1733.26	3014.45	3218.78	6285.32
1731.68	3015.93	3220.71	6292.89
1730.09	3004.79	3206.23	6273.8
1728.51	2987.36	3183.56	6304.93
1726.92	3029.82	3238.76	6299.17
1725.33	2968.26	3158.74	6297.5
1723.75	2980.77	3175.01	6290.1
1722.16	3016.91	3221.98	6296.83
1720.57	3008.93	3211.61	6303.56
1718.98	3011.98	3215.57	6305.99
1717.4	3000.86	3201.12	6313.53
1715.81	2986.6	3182.58	6297.94
1714.22	3006.95	3209.04	6308.75
1712.63	2986.4	3182.32	6281.31
1711.04	3002.03	3202.64	6301.52
1709.45	3006.65	3208.64	6298.42
1707.86	3014.41	3218.73	6303.29
1706.27	3004.87	3206.33	6292.42
1704.68	3000.05	3200.07	6290.34
1703.09	3001.52	3201.98	6306.84
1701.5	3032.84	3242.69	6296.18
1699.9	2980.9	3175.17	6307.37
1698.31	3001.21	3201.57	6303.03
1696.72	3005.82	3207.56	6311.56
1695.13	3002.57	3203.34	6305.8
1693.53	2991.48	3188.92	6294.93
1691.94	2991.38	3188.79	6301.21
1690.35	3006.96	3209.04	6301.57
1688.75	2995.87	3194.63	6304.37
1687.16	3022.42	3229.15	6297.99
1685.56	3001.93	3202.51	6296.31
1683.97	3008.09	3210.52	6317.44
1682.37	3026.78	3234.82	6300.27
1680.78	3000.04	3200.05	6302.86
1679.18	3017.16	3222.3	6293.84
1677.58	2982.59	3177.37	6301.72
1675.99	2996.58	3195.55	6316.92
1674.39	2994.9	3193.37	6306.88
1672.79	3008.88	3211.54	6307.62
1671.19	2991.55	3189.02	6292.7
1669.6	3022.73	3229.55	6317.24
1668	2991.33	3188.73	6296.43
1666.4	2997.47	3196.72	6303.88
1664.8	2997.36	3196.57	6298.92
1663.2	3001.94	3202.52	6309.42
1661.6	3006.51	3208.47	6319.29
1660	3003.27	3204.25	6310.68
1658.4	2984.41	3179.74	6315.27
1656.8	3004.6	3205.99	6307.87
1655.2	3004.49	3205.83	6311.44
1653.6	2999.69	3199.59	6308.92
1651.99	2980.84	3175.1	6299.9
1650.39	3005.7	3207.41	6299.61
1648.79	3027.42	3235.65	6310.47
1647.19	3025.74	3233.46	6293.54
1645.58	3011.58	3215.06	6303.79
1643.98	3011.46	3214.9	6307.35
1642.38	3020.7	3226.9	6304.21
1640.77	3034.6	3244.98	6308.77
1639.17	3006.43	3208.35	6315.35
1637.56	3010.98	3214.27	6307.35
1635.96	3013.97	3218.17	6317.57
1634.35	3027.87	3236.23	6317.26
1632.75	2999.72	3199.63	6315.33
1631.14	3015.16	3219.71	6310.97
1629.54	3027.49	3235.74	6323
1627.93	2993.13	3191.07	6308.12
1626.32	3005.46	3207.1	6328.03
1624.71	3036.44	3247.37	6321.03
1623.11	3003.66	3204.76	6324.15
1621.5	3000.43	3200.56	6337.37
1619.89	3001.86	3202.42	6325.52
1618.28	3025.05	3232.56	6335.91
1616.67	2992.29	3189.98	6317.19
1615.06	3034.11	3244.35	6349.58
1613.45	3013.79	3217.93	6353.49
1611.84	3041.62	3254.1	6338.62
1610.23	3035.28	3245.86	6347.16
1608.62	3027.39	3235.6	6344.81
1607.01	3086.22	3312.09	6345.07
1605.4	3044.2	3257.45	6344.73
1603.79	3081.29	3305.68	6335.72
1602.18	3102.86	3333.72	6351.51
1600.56	3152.33	3398.03	6350.56
1598.95	3190.93	3448.21	6368.75
1597.34	3296.15	3585	6366.39
1595.72	3416.83	3741.87	6375.3
1594.11	3576.18	3949.03	6395.9
1592.5	3696.75	4105.77	6410.24
1590.88	3890.04	4357.06	6442.09
1589.27	3960.95	4449.24	6473.52
1587.65	3966.82	4456.87	6526.27
1586.04	3872.1	4333.72	6622.46
1584.42	3820.73	4266.95	6760.45
1582.8	3736.9	4157.97	6901.19
1581.19	3614.45	3998.78	7142.82
1579.57	3507.5	3859.75	7350.98
1577.95	3431.52	3760.98	7532.11
1576.34	3299.93	3589.91	7585.97
1574.72	3276.56	3559.53	7481.08
1573.1	3185.23	3440.8	7333.25
1571.48	3138.73	3380.34	7126.84
1569.86	3120.04	3356.05	6916.3
1568.24	3062.76	3281.59	6776.7
1566.63	3082.7	3307.51	6636.57
1565	3048.6	3263.18	6548.66
1563.38	3065.44	3285.08	6495.09
1561.76	3046.79	3260.83	6441.75
1560.14	3001.93	3202.51	6422.12
1558.52	3003.35	3204.36	6421.74
1556.9	3032.52	3242.28	6402.53
1555.28	3027.77	3236.1	6390.93
1553.66	3013.77	3217.91	6354.3
1552.03	3052.17	3267.82	6370.37
1550.41	3030.47	3239.61	6361.59
1548.79	3021.1	3227.43	6346.21
1547.16	3011.74	3215.26	6330.84
1545.54	3011.62	3215.1	6321.88
1543.92	3005.34	3206.94	6347.94
1542.29	3009.83	3212.79	6338.79
1540.67	3032.79	3242.63	6319.03
1539.04	3011.13	3214.47	6332.28
1537.42	2997.17	3196.32	6303.94
1535.79	3017.04	3222.15	6324.19
1534.16	3004.62	3206.01	6310.85
1532.54	3010.65	3213.85	6311.5
1530.91	3005.92	3207.7	6308.57
1529.28	3031.92	3241.5	6308.43
1527.65	3002.62	3203.4	6299.5
1526.03	3010.18	3213.24	6299.57
1524.4	2985.5	3181.15	6313.01
1522.77	2996.13	3194.97	6312.47
1521.14	3011.37	3214.78	6291.39
1519.51	2998.98	3198.67	6295.65
1517.88	2991.19	3188.55	6288.14
1516.25	3014.09	3218.32	6280.84
1514.62	3000.17	3200.23	6311.22
1512.99	3006.2	3208.06	6303.93
1511.36	3007.62	3209.9	6301.02
1509.73	2992.18	3189.84	6301.1
1508.1	2995.14	3193.68	6310.15
1506.46	3008.82	3211.46	6309.04
1504.83	2978.08	3171.5	6296.58
1503.2	3005.54	3207.2	6316.38
1501.57	3026.86	3234.92	6305.52
1499.93	3017.57	3222.84	6297.06
1498.3	3014.4	3218.72	6301.74
1496.67	3021.94	3228.52	6306.81
1495.03	3017.24	3222.42	6291.61
1493.4	3006.43	3208.36	6289.53
1491.76	2977.28	3170.46	6282.69
1490.13	2984.82	3180.27	6289.17
1488.49	2998.48	3198.02	6284.12
1486.86	3007.55	3209.81	6270.14
1485.22	2989.12	3185.85	6286.16
1483.58	2989.02	3185.73	6305.95
1481.94	3007.25	3209.42	6291.39
1480.31	2988.83	3185.48	6296.89
1478.67	2993.31	3191.31	6295.45
1477.03	2991.69	3189.2	6299.56
1475.39	3009.91	3212.88	6294.95
1473.75	2994.56	3192.93	6301.06
1472.11	2986.84	3182.9	6296.45
1470.47	2988.28	3184.76	6332.9
1468.83	3008.01	3210.41	6327.51
1467.2	3014.01	3218.22	6322.52
1465.55	2988.01	3184.42	6314.18
1463.91	3001.64	3202.13	6314.95
1462.27	3016.78	3221.82	6314.74
1460.63	2995.37	3193.98	6319.88
1458.99	2984.63	3180.02	6314.13
1457.35	3008.9	3211.57	6321.06
1455.7	2995.12	3193.66	6318.89
1454.06	2996.56	3195.53	6322.26
1452.42	2998	3197.4	6338.11
1450.77	3038.98	3250.68	6328.44
1449.13	3008.48	3211.03	6328.27
1447.48	3020.56	3226.73	6322.96
1445.84	3028.08	3236.5	6329.13
1444.2	3024.96	3232.44	6326.41
1442.55	3002.08	3202.71	6331.99
1440.9	3014.16	3218.4	6320.4
1439.26	3006.48	3208.43	6312.77
1437.61	2998.82	3198.46	6324.09
1435.96	3021.51	3227.97	6324.37
1434.32	3013.85	3218	6323.47
1432.67	3001.63	3202.12	6310.74
1431.02	2995.49	3194.14	6297.83
1429.38	2989.36	3186.16	6316.28
1427.73	3018.1	3223.53	6305.95
1426.08	3004.38	3205.7	6316.13
1424.43	3001.28	3201.67	6296.16
1422.78	2999.7	3199.61	6294.92
1421.13	3020.85	3227.1	6316.75
1419.48	3016.23	3221.1	6318.09
1417.83	2987.39	3183.6	6301.12
1416.18	2993.38	3191.4	6317.83
1414.53	2993.32	3191.32	6306.79
1412.87	3002.34	3203.04	6324.69
1411.22	2993.2	3191.16	6314.26
1409.57	2990.11	3187.15	6318.01
1407.92	2993.08	3191.01	6334.15
1406.26	2999.07	3198.8	6337.12
1404.61	3015.65	3220.34	6322.41
1402.96	3020.12	3226.16	6338.37
1401.3	3024.6	3231.97	6333.9
1399.65	2989.78	3186.71	6327.48
1397.99	3012.39	3216.1	6333.24
1396.34	3001.75	3202.28	6362.97
1394.68	3000.19	3200.25	6351.27
1393.03	3019.76	3225.69	6355.88
1391.37	3019.71	3225.62	6359.51
1389.71	3009.08	3211.81	6357.07
1388.06	2989.41	3186.24	6383.28
1386.4	3001.43	3201.86	6388.31
1384.74	3011.94	3215.52	6430.6
1383.09	3011.89	3215.45	6435.24
1381.43	2978.67	3172.26	6449.5
1379.77	3007.26	3209.44	6491.39
1378.11	3001.18	3201.53	6540.13
1376.45	3020.72	3226.93	6592.59
1374.79	2983	3177.91	6704.96
1373.13	2999.53	3199.38	6827.09
1371.47	2996.47	3195.41	7049.22
1369.81	3023.52	3230.57	7401.22
1368.15	3002.39	3203.11	7928.43
1366.49	3020.4	3226.52	8487.31
1364.83	2996.28	3195.16	8916.48
1363.16	3026.32	3234.21	8838.38
1361.5	3038.29	3249.78	8401.35
1359.84	3026.21	3234.07	7856.99
1358.18	2997.6	3196.88	7428.18
1356.51	3011.08	3214.4	7093.36
1354.85	2994.5	3192.85	6876.09
1353.19	2992.95	3190.84	6752.49
1351.52	3016.94	3222.02	6677.38
1349.86	3024.39	3231.71	6599.19
1348.19	2994.31	3192.61	6541.54
1346.53	3012.28	3215.96	6506.36
1344.86	3019.73	3225.65	6474.34
1343.19	2995.67	3194.38	6471.4
1341.53	2994.13	3192.36	6429.47
1339.86	2985.08	3180.6	6429.1
1338.19	3007.53	3209.78	6429.14
1336.52	3029.96	3238.95	6420.41
1334.86	3002.93	3203.8	6404.68
1333.19	3001.38	3201.79	6394.82
1331.52	3023.8	3230.94	6393.74
1329.85	2998.28	3197.76	6400.06
1328.18	3013.2	3217.16	6366.1
1326.51	3004.16	3205.41	6365.45
1324.84	2992.13	3189.77	6366.55
1323.17	2989.08	3185.81	6358.33
1321.5	2987.53	3183.79	6362
1319.83	3000.94	3201.22	6376.17
1318.16	3027.8	3236.14	6348.15
1316.48	3014.28	3218.56	6347.96
1314.81	3009.73	3212.65	6335.14
1313.14	2994.72	3193.14	6325.45
1311.47	3027.54	3235.8	6324.71
1309.79	3036.43	3247.36	6331.95
1308.12	3004.99	3206.49	6326.18
1306.45	2998.95	3198.63	6320.62
1304.77	2998.88	3198.55	6317.4
1303.1	3012.25	3215.92	6306.04
1301.42	3009.19	3211.95	6313.32
1299.75	3013.59	3217.67	6311.69
1298.07	3023.96	3231.15	6323.06
1296.39	3041.78	3254.31	6322.42
1294.72	3026.78	3234.81	6319.46
1293.04	3020.73	3226.95	6337.25
1291.37	3035.55	3246.21	6329.85
1289.69	3005.65	3207.35	6337
1288.01	2977.26	3170.43	6313.93
1286.33	2998.03	3197.44	6324.96
1284.65	3006.88	3208.94	6311.8
1282.97	3026.14	3233.99	6313.36
1281.29	3032	3241.6	6314.16
1279.62	3037.85	3249.21	6322.13
1277.94	3024.35	3231.66	6331.26
1276.25	3006.39	3208.31	6307.51
1274.57	3009.27	3212.05	6332.52
1272.89	3021.06	3227.37	6299.9
1271.21	3017.97	3223.36	6305.97
1269.53	3005.97	3207.76	6305.66
1267.85	3029.63	3238.52	6304.01
1266.16	3001.28	3201.66	6305.07
1264.48	3020.47	3226.62	6298.99
1262.8	3008.47	3211.01	6290.99
1261.12	3042.5	3255.24	6299.8
1259.43	3003.76	3204.89	6293.55
1257.75	3018.47	3224.02	6286.54
1256.06	2994.59	3192.97	6307.51
1254.38	3010.78	3214.02	6309.38
1252.69	3025.48	3233.12	6297.95
1251.01	3017.91	3223.29	6294.05
1249.32	2995.52	3194.18	6298.63
1247.63	3004.27	3205.56	6302.64
1245.95	3024.87	3232.33	6312.43
1244.26	3005.45	3207.09	6298.72
1242.57	2996.4	3195.32	6292.91
1240.88	3012.54	3216.3	6309.06
1239.2	3016.81	3221.86	6289.39
1237.51	2984.07	3179.29	6314.59
1235.82	2998.71	3198.32	6311.29
1234.13	3017.77	3223.11	6303.19
1232.44	2998.36	3197.87	6299.89
1230.75	2987.82	3184.17	6304.3
1229.06	3005.39	3207.01	6291.97
1227.37	2993.37	3191.39	6309.44
1225.68	2991.71	3189.22	6296.34
1223.99	3018.12	3223.56	6300.74
1222.29	2997.23	3196.4	6305.7
1220.6	3020.67	3226.87	6291.07
1218.91	3007.17	3209.32	6312.55
1217.22	2986.28	3182.17	6317.69
1215.53	3008.22	3210.69	6316.5
1213.83	2994.72	3193.13	6312.99
1212.14	3004.83	3206.28	6335.77
1210.44	3009.04	3211.75	6324.19
1208.75	2992.58	3190.36	6294.97
1207.05	2992.35	3190.06	6290.49
1205.36	3015.72	3220.43	6300.95
1203.66	3021.38	3227.79	6301.06
1201.97	3018.19	3223.64	6300.77
1200.27	3007.62	3209.91	6282.08
1198.57	3011.8	3215.34	6308.02
1196.88	2982.09	3176.71	6297.74
1195.18	2973	3164.9	6285.34
1193.48	3003.67	3204.77	6296.11
1191.78	2996.05	3194.87	6287.91
1190.08	3006.1	3207.93	6304.38
1188.38	2997	3196.1	6300.94
1186.69	3018.81	3224.45	6288.49
1184.99	3006.77	3208.8	6283.87
1183.29	3006.49	3208.44	6289.18
1181.59	3013.57	3217.64	6293.52
1179.88	3007.41	3209.63	6296.49
1178.18	3004.19	3205.45	6294.87
1176.48	3014.19	3218.45	6305.44
1174.78	3006.56	3208.53	6301.29
1173.08	3004.81	3206.25	6299.79
1171.38	2973.69	3165.79	6291.21
1169.67	3036.53	3247.49	6292.15
1167.97	3018.62	3224.21	6298.6
1166.27	3012.46	3216.19	6289.95
1164.56	2988.69	3185.29	6296.54
1162.86	3008.93	3211.61	6294.13
1161.15	3021.84	3228.39	6308.29
1159.45	3001.01	3201.31	6301.63
1157.74	3015.37	3219.99	6302.19
1156.04	3025.34	3232.94	6296.05
1154.33	3000.13	3200.17	6299.79
1152.62	3026.2	3234.06	6301.4
1150.92	2986.36	3182.27	6314.59
1149.21	2993.39	3191.41	6296.7
1147.5	2981.39	3175.81	6306.39
1145.79	2998.67	3198.27	6315.47
1144.09	2998.38	3197.9	6305.86
1142.38	3006.88	3208.94	6303.06
1140.67	3021.22	3227.59	6317.34
1138.96	3016.55	3221.51	6299.25
1137.25	3027.97	3236.35	6294.05
1135.54	3027.69	3235.99	6298.51
1133.83	3001.1	3201.43	6296.83
1132.12	2996.45	3195.39	6294.36
1130.41	2999.12	3198.85	6292.4
1128.7	3035.38	3245.99	6304.45
1126.98	3045.34	3258.94	6303.54
1125.27	3010.05	3213.06	6296.31
1123.56	3021.48	3227.93	6315.03
1121.84	3005.2	3206.76	6299.91
1120.13	2994.76	3193.19	6299.17
1118.42	2998.92	3198.6	6304.06
1116.7	2998.72	3198.33	6302.82
1114.99	2992.69	3190.49	6306.45
1113.27	3002.7	3203.51	6305.66
1111.56	3022.93	3229.81	6312.2
1109.84	3012.56	3216.33	6300.67
1108.13	3003.66	3204.76	6301.02
1106.41	3037.02	3248.12	6299.22
1104.69	3020.86	3227.12	6292.62
1102.98	3019.28	3225.06	6307.15
1101.26	2995.88	3194.65	6287.74
