# Supplementary material for: Mechanism of the electrochemical hydrogenation of graphene
Source: Nat Commun. 2025 Nov 28;16:10741. doi: 10.1038/s41467-025-65771-3 (PMC12663420; doi:10.1038/s41467-025-65771-3)
Supplement: Supplementary file 3 — Supplementary Data 1-5 [file 41467_2025_65771_MOESM3_ESM.zip › Supplementary Data 4.xlsx]

## Sheet: Sheet1
	1-deuterated	1-dedeuterated	2-deuterated	2-dedeuterated	3-deuterated	3-dedeuterated			0 V	-0.4 V	-0.8 V	-1.0 V	-1.3 V
Raman shift	Intensity	Intensity	Intensity	Intensity	Intensity	Intensity		Raman shift	Intensity	Intensity	Intensity	Intensity	Intensity
cm-1	a.u.	a.u.	a.u.	a.u.	a.u.	a.u.		cm-1	a.u.	a.u.	a.u.	a.u.	a.u.
-429.927	631.5	632.25	631.75	636	627.25	634.75		-429.927	631.5	631.75	630	633.25	632.25
-424.482	631	635	629.25	636	631	636.25		-424.482	631	632.25	631.5	632.25	635
-419.04	631	634.75	629.5	632	631	636		-419.04	631	630.5	631.5	632	634.75
-413.601	632.5	634.75	629.75	635.75	632.25	634		-413.601	632.5	632.5	631.75	632.5	634.75
-408.165	627.5	632.75	629	635	633.25	635.25		-408.165	627.5	631.75	630.75	628.75	632.75
-402.733	629.75	631.25	628	633	632.25	634.75		-402.733	629.75	632.75	632.25	631.75	631.25
-397.303	636	634.5	632.5	640	634.5	641		-397.303	636	635.5	636	638.5	634.5
-391.877	631.5	635	629.5	634.75	631	635.25		-391.877	631.5	633.5	630.25	634	635
-386.454	631	636	631.25	634	631.5	635		-386.454	631	635.25	632.5	633.25	636
-381.033	633	632.75	629	636.25	630.75	634.5		-381.033	633	637.25	633.75	631.75	632.75
-375.616	630	631.5	631.5	631.75	630.25	634		-375.616	630	634	633.25	633	631.5
-370.202	632.5	631	628	629.75	631.5	637.75		-370.202	632.5	630.5	632	634.75	631
-364.791	628	633.5	629.25	638.25	631.75	635		-364.791	628	635	633.25	634.25	633.5
-359.383	630.25	631.75	627.25	634	631.25	635.5		-359.383	630.25	634	632	634.75	631.75
-353.979	630.75	630.75	628.75	633.75	630.75	635		-353.979	630.75	630.75	632.5	633.75	630.75
-348.577	630.5	635	631.25	636.5	631	636.75		-348.577	630.5	632.75	632.25	633.5	635
-343.178	630.75	634.75	629.5	634	631	635		-343.178	630.75	631.25	629.75	630.25	634.75
-337.783	632	633	630.25	633.5	632.75	635.25		-337.783	632	633	631.25	632.75	633
-332.39	629.75	635.25	630.25	633.75	631	635		-332.39	629.75	630.25	633.75	632.75	635.25
-327.001	630.75	632.75	629.5	634.25	628	633.75		-327.001	630.75	632	632.75	630.25	632.75
-321.615	630.75	633.75	628.75	635.5	632.75	635.5		-321.615	630.75	636	633	639.5	633.75
-316.231	632.25	633.75	629.5	633.5	630	633		-316.231	632.25	631.75	632.5	629.5	633.75
-310.851	633.5	632.25	630	634.75	630.5	634.25		-310.851	633.5	631.5	633.75	634.5	632.25
-305.474	631.75	633.25	630.75	636.75	631.5	635.75		-305.474	631.75	631.5	634	630.5	633.25
-300.1	630	632.5	628.75	634.75	631.75	630.75		-300.1	630	632.25	631	632	632.5
-294.729	632.5	632.5	626.75	634.75	630.75	633.5		-294.729	632.5	632.75	630.5	629.75	632.5
-289.361	632	633	627	632.75	631.5	630.75		-289.361	632	632.25	632.25	633.5	633
-283.996	631	633	630.75	633.5	630.25	634.25		-283.996	631	631.5	631.5	632	633
-278.634	634.75	637.25	631.75	634.5	632.75	633.5		-278.634	634.75	632.5	630.5	634	637.25
-273.276	630.75	632.25	628.5	632	631.5	633.25		-273.276	630.75	632.75	633.25	631.25	632.25
-267.92	632	632.5	628.75	632.5	632.25	634		-267.92	632	633.25	632.5	632.5	632.5
-262.567	630	632	629.5	628	630.25	636.75		-262.567	630	632	630	632.5	632
-257.218	632.5	634.75	632.75	632.25	629.25	632.25		-257.218	632.5	633.25	634.5	632.25	634.75
-251.871	632.25	634	630.25	633.5	629.25	634.5		-251.871	632.25	630.25	632.5	632.25	634
-246.527	630	635.25	628.5	633.5	632.5	636		-246.527	630	630	632.75	632	635.25
-241.187	637	638.25	631.5	638.5	633.75	638.5		-241.187	637	635.25	634.75	637.25	638.25
-235.849	631.75	632.5	632.25	634.25	631.75	637.25		-235.849	631.75	634	634	630.5	632.5
-230.515	631	633.75	629.25	632.5	629.75	633.75		-230.515	631	632.25	632	631	633.75
-225.183	628.5	633	628.5	633.5	632.25	633.5		-225.183	628.5	630.75	630	629	633
-219.855	628	632.25	630.5	632.5	631.5	634.5		-219.855	628	633.75	631.75	633	632.25
-214.529	628.75	631	630.75	632.25	629.75	632		-214.529	628.75	628.5	629	630.25	631
-209.207	631.25	633	630.5	632.75	633.25	636.75		-209.207	631.25	632.75	633.5	634.5	633
-203.888	631.75	632.5	629	631	630	633.25		-203.888	631.75	632.5	631.5	630.5	632.5
-198.571	630.25	630.5	631.75	633.25	633	634.5		-198.571	630.25	631.25	631.75	633	630.5
-193.258	631	632.25	629.25	636.25	632.5	633.25		-193.258	631	634.25	629.75	633.75	632.25
-187.948	631.5	633.25	629.5	636.75	631.75	637.5		-187.948	631.5	633	631.5	632	633.25
-182.64	633	629.5	632.75	633.25	631.75	633.25		-182.64	633	631	634.25	631.75	629.5
-177.336	633.25	634.25	628	637.5	631	633.75		-177.336	633.25	630	633.5	634.5	634.25
-172.035	632.75	633.75	631.25	633.25	628.25	630.75		-172.035	632.75	630.5	634	633	633.75
-166.736	631	632.25	630.5	634.25	630.25	633.25		-166.736	631	631.5	632.5	634.25	632.25
-161.441	636.5	637	632.75	635.25	636.25	637.25		-161.441	636.5	634.5	636.5	635	637
-156.148	633.75	630.5	630.5	633	630.75	632		-156.148	633.75	629.75	632.5	631.5	630.5
-150.859	628.25	634	630.75	633.25	629	635.5		-150.859	628.25	631.5	633	632.5	634
-145.573	628.25	633.25	630.5	634.75	629	632		-145.573	628.25	634.25	632.5	629.75	633.25
-140.289	630.25	630.5	630.25	633	629.75	631.5		-140.289	630.25	631	633	628.5	630.5
-135.009	629	631.75	628.75	634.5	629	634.75		-135.009	629	628.5	631.5	633	631.75
-129.732	631.25	633	629.25	629.75	628.5	631.5		-129.732	631.25	629.75	633.25	628.5	633
-124.457	627.75	630	627	632	628	629.5		-124.457	627.75	632.5	634	630	630
-119.186	633.75	633.25	628.25	633.75	633.5	632.75		-119.186	633.75	634.5	632	629	633.25
-113.917	631.25	630.75	628	633	631.5	634.5		-113.917	631.25	632.75	630.5	632.5	630.75
-108.652	628.75	634	630.5	632.75	629.25	633.5		-108.652	628.75	634.5	631.5	632.75	634
-103.389	634.25	634.5	628.5	634.75	632.75	637		-103.389	634.25	633	632.5	636.5	634.5
-98.1295	631.75	631	627.25	630.5	629.25	631		-98.1295	631.75	631.5	630.75	629.25	631
-92.8729	628.5	630.25	629.5	634	629.25	634		-92.8729	628.5	631.25	634	633.25	630.25
-87.6192	631	630	628.25	636.5	630.5	632.25		-87.6192	631	630.25	630	630.25	630
-82.3685	629.75	632.75	632.25	636	635	634.75		-82.3685	629.75	631.75	634	632.25	632.75
-77.1208	660	664.25	643.5	665.5	661.25	666.25		-77.1208	660	663.5	663.25	662.5	664.25
-71.876	631	632.5	628.5	635.5	630.75	634		-71.876	631	633	633	634	632.5
-66.6342	632.25	630.25	629.5	635.25	629.5	633.75		-66.6342	632.25	631	632.5	630.5	630.25
-61.3953	630.75	633.25	628.5	632.75	633	634.25		-61.3953	630.75	631.75	628	631.5	633.25
-56.1594	629.25	631.5	629	630.5	632	634.5		-56.1594	629.25	631	632	633	631.5
-50.9264	631.25	633.5	629	632.25	634.25	634		-50.9264	631.25	631.25	630	633.25	633.5
-45.6964	629.75	634.25	629.75	631	628.75	633.5		-45.6964	629.75	629	632.5	629.75	634.25
-40.4693	632.75	635.5	628	635.75	632	632.75		-40.4693	632.75	634.5	632	634.5	635.5
-35.2452	631.5	634.5	627.75	635.25	632	633		-35.2452	631.5	634.5	631.25	631.25	634.5
-30.024	630	636.25	629.5	634	630	632.75		-30.024	630	631.25	631.75	631.5	636.25
-24.8057	630	633.25	630	634	631	633.25		-24.8057	630	631.75	632.75	632.25	633.25
-19.5903	632.25	635	630	633	631.5	632.75		-19.5903	632.25	632.25	631	633	635
-14.3779	634.25	637.25	631	633.5	636.25	634.75		-14.3779	634.25	633.5	634.5	632	637.25
-9.16844	659.5	652	642.75	650.5	662.5	652		-9.16844	659.5	650.75	652.75	647.75	652
-3.96187	863.5	816	746.75	815.25	861.5	789.5		-3.96187	863.5	794.25	799.5	792	816
1.24177	911.5	869.5	768	848	920.5	860.5		1.24177	911.5	852	867.25	832.25	869.5
6.44249	681	674	660.5	674.5	689.75	680.25		6.44249	681	678.75	674.75	676.75	674
11.6403	633.25	635.25	631.75	633.75	635.75	636		11.6403	633.25	634.75	635.5	631	635.25
16.8352	632	632.75	629.75	633	631.25	632.5		16.8352	632	632	632.25	633.25	632.75
22.0271	632.5	631.25	629.5	632.25	628.75	634.75		22.0271	632.5	631.25	631	630	631.25
27.2162	631.5	636.25	627.75	631.5	631.25	634.25		27.2162	631.5	632.75	631.75	632.75	636.25
32.4024	630.5	632.75	631.25	632.25	627.5	633		32.4024	630.5	633.5	632	630	632.75
37.5856	631.25	632.25	629.5	631.5	629	633.5		37.5856	631.25	630.75	627.25	630.75	632.25
42.7659	629.75	633.5	629	630.25	630.25	630.25		42.7659	629.75	629.75	632.5	630.75	633.5
47.9434	632.5	635.5	630	633	631.5	634.75		47.9434	632.5	630	632.5	628	635.5
53.1179	631.75	632.25	626.75	633.25	628.75	634.5		53.1179	631.75	633	632	631.5	632.25
58.2896	630.25	632.75	631.25	631.75	631.25	632		58.2896	630.25	631.5	631.75	635.25	632.75
63.4583	630.75	634.25	628.25	629.75	629.25	634		63.4583	630.75	631.75	629.5	631.25	634.25
68.6241	632.75	632.25	627.75	630.5	632	631.25		68.6241	632.75	631.75	630	632	632.25
73.7871	630.25	629.5	628.5	633.5	632.5	631.5		73.7871	630.25	633	629	634	629.5
78.9472	628.75	632.5	628.75	631.25	630.5	635.5		78.9472	628.75	631	631.25	633.5	632.5
84.1044	631.25	632.75	628.25	630.75	630.5	635		84.1044	631.25	633	631.75	630	632.75
89.2587	629	632	631.25	635.75	631.75	634.5		89.2587	629	630.25	630.5	629.75	632
94.4101	633.25	631.5	631.75	633.25	633	632.25		94.4101	633.25	633	632.25	630.75	631.5
99.5586	629.75	631.75	630.25	629.25	631	633.25		99.5586	629.75	632	632.5	630.5	631.75
104.704	632.75	634.5	630.25	632	629.5	632.5		104.704	632.75	632.25	632.75	633.25	634.5
109.847	632.25	632.25	627.25	633.5	628.75	632.75		109.847	632.25	631	633.25	631.25	632.25
114.987	630.75	632	630	632	631.25	634.25		114.987	630.75	633.25	632.25	630.75	632
120.124	632.5	633.5	630.25	637	631.5	633		120.124	632.5	634.25	631.75	633	633.5
125.258	632	633	631	633	631.75	636.5		125.258	632	632.5	633	633.25	633
130.39	634.25	634.25	630.25	635.75	633.75	634.5		130.39	634.25	634	635.5	633	634.25
135.518	639.5	644.25	638.75	639.5	641.5	646.25		135.518	639.5	638.75	635.75	638.75	644.25
140.644	658	670.25	651.25	660.75	660.75	669.25		140.644	658	655.25	649.25	649.75	670.25
145.766	706.5	711.75	683	702.5	716.5	725.5		145.766	706.5	687.25	680.5	679.5	711.75
150.886	773.5	796.5	731.25	766.75	781.75	809.75		150.886	773.5	741.25	738.25	731.75	796.5
156.003	816.75	860	765.75	825.75	840	879.25		156.003	816.75	777	762.25	755.5	860
161.117	853.75	894	784.5	851.25	873	915.75		161.117	853.75	796.75	788	772.75	894
166.229	865.5	923.5	800	865	898.75	936		166.229	865.5	805	801.75	786.5	923.5
171.337	879.5	948	807.25	887.5	907	975.25		171.337	879.5	810	804.25	797.5	948
176.443	911.25	984.75	825.25	907	936	995.25		176.443	911.25	836.5	828.75	816.5	984.75
181.546	932.75	1002.5	839.75	928	970.75	1038		181.546	932.75	844.75	841.25	834	1002.5
186.646	949.75	1029.75	858.75	932.25	978.25	1032.5		186.646	949.75	870.5	841	841.75	1029.75
191.743	956.25	1031.75	867.25	955.25	994.5	1071.25		191.743	956.25	869.5	860.25	862	1031.75
196.837	980.25	1047.25	882.75	983.75	1020.25	1111.75		196.837	980.25	896.5	863	867.5	1047.25
201.928	1021	1094.5	912.5	1002.5	1049.25	1131.25		201.928	1021	912.25	895.25	877.25	1094.5
207.017	1037.75	1123	924.75	1019.75	1081.75	1160.75		207.017	1037.75	917.75	902.25	900.5	1123
212.103	1069.5	1163.75	949	1054.75	1129.25	1192.5		212.103	1069.5	961.5	937	929.5	1163.75
217.186	1129.25	1242.25	995.5	1103.75	1196	1275.5		217.186	1129.25	999.25	981.75	966.75	1242.25
222.266	1216.25	1323.5	1045.5	1153.25	1258.75	1325.25		222.266	1216.25	1039.5	1040.75	1014	1323.5
227.343	1275.75	1400.5	1102	1236.25	1338.75	1432		227.343	1275.75	1100.75	1083	1060	1400.5
232.418	1391.75	1483.75	1165.5	1315.25	1459.75	1524.25		232.418	1391.75	1163.5	1129	1103.5	1483.75
237.489	1487.5	1603.75	1233.25	1408.75	1566.75	1650.25		237.489	1487.5	1259	1224.25	1176	1603.75
242.558	1568.75	1723	1306	1496	1675.5	1769.5		242.558	1568.75	1328	1279.25	1264.5	1723
247.624	1679.75	1784.5	1366	1567	1821.5	1851		247.624	1679.75	1377	1335	1286.25	1784.5
252.687	1692.5	1830.25	1393.75	1602	1823.75	1911.75		252.687	1692.5	1410.25	1371	1330	1830.25
257.748	1758.25	1903.25	1411.5	1672	1875.25	1972.25		257.748	1758.25	1474.75	1422.25	1375.25	1903.25
262.805	1821	1955	1456	1691	1920.25	2007.5		262.805	1821	1520.25	1464.25	1426.5	1955
267.86	1813.5	1977.5	1476.75	1700	1941.5	2054		267.86	1813.5	1523.75	1473.75	1452.25	1977.5
272.912	1822.5	1937.5	1526.75	1694.25	1991.25	2004		272.912	1822.5	1546.25	1493.25	1400.5	1937.5
277.961	1912	2004	1526.25	1735.5	2019	2091.25		277.961	1912	1591	1513	1464.75	2004
283.008	1901	1995.5	1467.5	1795.75	2008	2157.5		283.008	1901	1580.75	1531.75	1482.75	1995.5
288.051	1802	1930.75	1488	1721.25	1940.5	2020.25		288.051	1802	1538.75	1473.75	1437	1930.75
293.092	1797.25	1886.25	1497.25	1666	1923.25	1988.5		293.092	1797.25	1502.75	1475	1404.25	1886.25
298.13	1839.5	1929	1517.25	1725.5	1951.25	2045		298.13	1839.5	1527.25	1437.75	1418.25	1929
303.165	1801.75	1978.5	1490.25	1682	1945.5	2015.75		303.165	1801.75	1536	1451.5	1438.25	1978.5
308.198	1869.75	1986.75	1506	1685.25	1991.75	2012		308.198	1869.75	1536	1458.75	1420.25	1986.75
313.227	1848.75	1977.25	1525.75	1738.75	2022.5	2032		313.227	1848.75	1531.25	1465.25	1427.5	1977.25
318.254	1824.75	1956.75	1503.5	1671.75	1987	2001.5		318.254	1824.75	1512.25	1444.5	1409	1956.75
323.278	1871.25	1937.75	1522.5	1740	1981.25	2074		323.278	1871.25	1508.5	1440	1404.75	1937.75
328.3	1826	1973.75	1529.25	1715.75	1998.75	2052.25		328.3	1826	1545.75	1472	1440.5	1973.75
333.318	1862.75	1941.25	1505	1751.75	1998	2058		333.318	1862.75	1525.5	1466	1417.25	1941.25
338.334	1861.25	1912.5	1536.75	1713.25	1969.25	2053.25		338.334	1861.25	1497	1472.5	1428.25	1912.5
343.347	1839	1950	1535.25	1738	1938.25	2066.5		343.347	1839	1494	1440.5	1427.75	1950
348.357	1840.75	1993.75	1519	1678.75	1965.5	2008.25		348.357	1840.75	1525.5	1458.75	1436.75	1993.75
353.365	1820	1995.5	1509.25	1672.25	1980	2058		353.365	1820	1516.75	1487.25	1432.25	1995.5
358.369	1782.25	1941.75	1470.75	1669.25	1920.25	2060.5		358.369	1782.25	1459	1417.75	1378.25	1941.75
363.371	1799.25	1918.5	1526.5	1648	1959.5	2005		363.371	1799.25	1467.75	1416.25	1388	1918.5
368.37	1837.5	1963.25	1541.75	1659	1997	1996.5		368.37	1837.5	1462.25	1448	1422	1963.25
373.367	1841	1964	1499	1638.25	1922.75	2006.75		373.367	1841	1467	1428.5	1410.25	1964
378.36	1800.25	1940.75	1529.5	1640.5	1918	2025.25		378.36	1800.25	1488.75	1423	1410	1940.75
383.351	1821	1948.5	1531.5	1639	1950.75	1997.25		383.351	1821	1477	1422.75	1424.75	1948.5
388.34	1800	1953.5	1536.75	1674.75	1974.75	2036.5		388.34	1800	1477.5	1448.75	1435	1953.5
393.325	1790.5	1954.25	1509	1687.5	1957.5	2032.75		393.325	1790.5	1467	1422.75	1401	1954.25
398.308	1830.75	2004.5	1538.5	1679.25	2002.25	2057.5		398.308	1830.75	1509.5	1458.5	1456.25	2004.5
403.287	1822.25	1992.75	1530.25	1701.5	1972	2034.75		403.287	1822.25	1527.75	1465	1464	1992.75
408.265	1882	1976.75	1569.5	1668.5	2026	2027		408.265	1882	1520	1453.75	1450	1976.75
413.239	1850	1989.5	1539.25	1666.75	1976	2068		413.239	1850	1483.75	1439.75	1453	1989.5
418.211	1845.25	1951.25	1522.75	1675.25	1994.5	2051		418.211	1845.25	1463.25	1424.75	1425.75	1951.25
423.18	1860.75	1950.25	1523	1682.5	2001.75	2059		423.18	1860.75	1504.75	1476.25	1434.25	1950.25
428.146	1827	1988.5	1543	1611.25	1952.5	1965		428.146	1827	1503.75	1447	1465.25	1988.5
433.109	1815.5	1936.5	1549.25	1662	1979.25	2020		433.109	1815.5	1471.5	1409.25	1417.5	1936.5
438.07	1823.5	1952.25	1540	1666	1941.25	1997.25		438.07	1823.5	1481.75	1452.25	1439.75	1952.25
443.028	1863.75	1993.5	1555.5	1682.5	2036.25	2022.5		443.028	1863.75	1488	1446.5	1444	1993.5
447.983	1838.5	1993	1582.5	1677	2029.5	2064.25		447.983	1838.5	1488	1444	1435.5	1993
452.936	1801.75	1898.75	1546.25	1631	1971	2031		452.936	1801.75	1442.25	1405	1409	1898.75
457.886	1842	1966.5	1550.5	1616.25	2015.25	2005		457.886	1842	1490.25	1434.75	1424.5	1966.5
462.833	1870.75	2058.25	1531	1618.75	1994.5	2053.5		462.833	1870.75	1515.5	1471.25	1464.75	2058.25
467.777	1808.75	2007	1548.75	1658.25	1956.75	2058.75		467.777	1808.75	1510	1467.5	1473.75	2007
472.719	1826.75	1970.5	1555.75	1618.5	2015.75	1975.25		472.719	1826.75	1471	1430.75	1436	1970.5
477.658	1827.5	1974	1538.5	1664.5	1965.25	1994.75		477.658	1827.5	1495.25	1447.25	1449	1974
482.594	1832.5	1980.5	1581	1678.75	2000.25	2011.75		482.594	1832.5	1484.5	1440	1436.75	1980.5
487.527	1905.25	2050	1566.5	1658	2020.5	1987.5		487.527	1905.25	1535.5	1525.25	1509.75	2050
492.458	1897	1947.75	1580	1624.25	2046	1986.75		492.458	1897	1508.25	1476	1474	1947.75
497.386	1881.5	1992.75	1567.25	1607.25	2053.5	1960.25		497.386	1881.5	1514	1481.5	1463	1992.75
502.312	1876.25	1991.5	1573.5	1644	2034	2000.25		502.312	1876.25	1545.5	1500.75	1495.5	1991.5
507.234	1906	1940.5	1577.5	1659	2042.75	1963.25		507.234	1906	1528	1467.75	1475	1940.5
512.154	1933	1964	1603.75	1691.75	2084	2026.25		512.154	1933	1531	1469.25	1482.25	1964
517.072	1940.25	1978.75	1636.5	1712.5	2154.5	2025.5		517.072	1940.25	1526	1479.25	1501	1978.75
521.986	1991.25	1985.75	1622.5	1693.5	2133.5	2023.75		521.986	1991.25	1552.75	1493.5	1508	1985.75
526.898	1951.75	1960.5	1616	1754	2072.75	2105.75		526.898	1951.75	1573.5	1517.75	1514	1960.5
531.808	1996.75	1958.75	1637.5	1723	2142.75	2063.5		531.808	1996.75	1599.5	1541.75	1556.5	1958.75
536.714	1915	2008.75	1607	1697.5	2095.25	2048.5		536.714	1915	1617.75	1558.5	1571.75	2008.75
541.618	1938.25	1978	1643.5	1673.25	2121.75	1980.5		541.618	1938.25	1564	1545.5	1536.25	1978
546.519	1980.75	2009	1666	1683.25	2136.5	2064.5		546.519	1980.75	1610	1528.5	1527	2009
551.418	1969.5	1994	1650.5	1711.25	2176	2083.5		551.418	1969.5	1601.5	1563	1566.5	1994
556.313	2011.75	1970.5	1670.25	1701.25	2178.5	2035.25		556.313	2011.75	1610.25	1545.75	1558.25	1970.5
561.207	1978.25	2009	1667.5	1728.25	2170.5	2071.5		561.207	1978.25	1624.5	1582.25	1562.75	2009
566.097	1995.25	1990.5	1672.75	1712.5	2163	2054.5		566.097	1995.25	1564	1518	1519.25	1990.5
570.985	1997.75	1985.75	1634	1691	2149.5	2094.75		570.985	1997.75	1584.75	1531.25	1550	1985.75
575.87	1974	2005.75	1637	1715	2142.5	2040.75		575.87	1974	1608	1546.25	1548.25	2005.75
580.752	2034	2103.25	1667.25	1697.5	2175	2024		580.752	2034	1605.75	1572.75	1590	2103.25
585.632	1991.75	2079.75	1660.5	1708.75	2154.25	2097		585.632	1991.75	1580.25	1559.5	1554.25	2079.75
590.509	2000.5	2035	1668.25	1678.75	2150.5	2051.25		590.509	2000.5	1606.75	1549	1572.75	2035
595.384	1958.75	2042	1671.75	1719.75	2154.75	2056		595.384	1958.75	1563.25	1530.25	1527.75	2042
600.255	1906.25	2014.5	1644.5	1729.5	2117.75	2091.25		600.255	1906.25	1584.75	1539.25	1558.25	2014.5
605.125	1951.75	2045.5	1624	1693.75	2111.75	2097		605.125	1951.75	1561.25	1527.75	1550	2045.5
609.991	1941.5	2070.75	1613	1684.25	2096	2072.75		609.991	1941.5	1585.5	1531.25	1578.75	2070.75
614.855	1929.75	2000	1681.75	1682.5	2125.25	2028.25		614.855	1929.75	1550	1496	1524.75	2000
619.716	2005.75	2062	1644	1665.75	2150.25	2031.25		619.716	2005.75	1537.75	1507.75	1531.5	2062
624.574	1957.5	2060.25	1640.25	1703.5	2110	2101.5		624.574	1957.5	1566	1559	1571.75	2060.25
629.43	1972.75	2013.75	1669	1752.5	2153.5	2107.25		629.43	1972.75	1527	1498	1541.25	2013.75
634.283	2003.5	2036.75	1649.5	1664.25	2094.25	2026.25		634.283	2003.5	1536.25	1519.75	1527.75	2036.75
639.134	1946	2059.75	1633	1692.25	2087.25	2097.75		639.134	1946	1556	1533.5	1554.75	2059.75
643.982	1960	2034.75	1648.5	1681.25	2116	2112.25		643.982	1960	1563.5	1523.75	1551.25	2034.75
648.827	1964.25	1997	1663	1733.25	2148.25	2073.5		648.827	1964.25	1537.75	1503.75	1537.25	1997
653.67	1982	2092.75	1684	1662.75	2131.75	1987		653.67	1982	1595.75	1540.25	1575.75	2092.75
658.51	1982.5	2074.5	1692	1704	2189.25	2039		658.51	1982.5	1583.5	1524.75	1569	2074.5
663.347	1981.5	2111.25	1678.25	1673	2164.5	2083.75		663.347	1981.5	1571.5	1579	1597.75	2111.25
668.182	1956.5	2058.5	1652.25	1656.25	2141.75	2053.5		668.182	1956.5	1537	1501.5	1540.75	2058.5
673.014	2000.25	2084.5	1672.25	1717.5	2182.25	2093.75		673.014	2000.25	1558.25	1540.25	1544.75	2084.5
677.843	2007	2062.75	1654.5	1767.5	2156	2137		677.843	2007	1585	1578.75	1569.25	2062.75
682.67	1986.25	2070.5	1677.5	1681.5	2181.25	2031.75		682.67	1986.25	1600.25	1575.5	1600.5	2070.5
687.494	1954.25	2072	1680.25	1688.25	2150	2110.5		687.494	1954.25	1554	1517.75	1567.25	2072
692.316	2023.25	2039	1710	1744.75	2198	2198.75		692.316	2023.25	1544.75	1512.75	1551.75	2039
697.135	2051.5	2102	1712.75	1742.75	2255	2127.25		697.135	2051.5	1620.5	1587.5	1614	2102
701.951	2051.75	2097.25	1692	1714.5	2217	2069.5		701.951	2051.75	1614.25	1591.25	1592.25	2097.25
706.765	1996.5	2154.5	1718	1709	2152.75	2134.25		706.765	1996.5	1616.25	1613.75	1612	2154.5
711.576	2021.25	2125	1721.5	1684.75	2192.25	2065.75		711.576	2021.25	1604.75	1581	1614.5	2125
716.385	1988.75	2135.75	1701.5	1728	2197.75	2117.75		716.385	1988.75	1638.5	1609.75	1627.5	2135.75
721.191	2013.25	2101	1696.75	1766.5	2188.25	2167.25		721.191	2013.25	1608.25	1565.25	1598.75	2101
725.994	2004.75	2079	1701.25	1762.75	2168.75	2171		725.994	2004.75	1596.75	1563.75	1595.5	2079
730.794	2043.75	2145.5	1746.75	1778	2217	2194.25		730.794	2043.75	1675	1635.25	1665.25	2145.5
735.593	2112.5	2227	1769.25	1782.25	2286.25	2182.25		735.593	2112.5	1733.25	1687.5	1708.5	2227
740.388	2215	2238	1831.25	1881.75	2401.25	2236.25		740.388	2215	1840.25	1737	1746	2238
745.181	2228.75	2168.5	1809.25	1874.5	2400	2167.75		745.181	2228.75	1801.75	1731	1735.5	2168.5
749.971	2107.25	2120.5	1752.75	1751.5	2293.75	2130.25		749.971	2107.25	1647.25	1619.25	1634.5	2120.5
754.759	2064.5	2170	1720.5	1813.75	2253.5	2258.75		754.759	2064.5	1615.5	1604.5	1647.25	2170
759.544	2074.25	2154	1729.25	1809.25	2247.5	2223.25		759.544	2074.25	1637	1610.25	1644.25	2154
764.326	2107.5	2159.75	1757.75	1783	2297.5	2200		764.326	2107.5	1638.75	1618.75	1636.75	2159.75
769.106	2124.75	2171.75	1812	1796.75	2322.75	2168		769.106	2124.75	1652.5	1628.75	1661.25	2171.75
773.883	2096.75	2230.5	1753.25	1812	2236	2232.5		773.883	2096.75	1695.75	1646.5	1687.5	2230.5
778.658	2141.25	2258	1800	1822.5	2320.5	2251		778.658	2141.25	1736.25	1708.5	1722.75	2258
783.43	2175.5	2251.25	1814.75	1912.25	2360.5	2307.25		783.43	2175.5	1791	1753.25	1763.75	2251.25
788.2	2230.5	2293.5	1793.5	1957.25	2388.25	2347.5		788.2	2230.5	1871	1803.5	1836.5	2293.5
792.967	2422.5	2369.25	1959	2073.25	2660.5	2460		792.967	2422.5	1939.75	1883.25	1869.5	2369.25
797.731	2427.75	2420	1951.5	2079.25	2663.25	2459.5		797.731	2427.75	2026.75	1954.25	1945.75	2420
802.493	2464.75	2448	1945.5	2094.75	2643.25	2485		802.493	2464.75	2069	1993.5	2006	2448
807.252	2515.75	2392.25	1985.25	2165.5	2676.5	2596.75		807.252	2515.75	2065	1970.5	1969.75	2392.25
812.009	2523.75	2482.75	1975.75	2278	2697	2654.75		812.009	2523.75	2066.75	2013.5	2005.5	2482.75
816.763	2486.5	2457.5	1958.75	2265.25	2674	2630		816.763	2486.5	2065.75	2023.5	2009.25	2457.5
821.514	2481.25	2492.25	1984	2189.25	2726.5	2534.75		821.514	2481.25	2089	2028.25	2008.75	2492.25
826.263	2561.75	2529	1968.25	2202.25	2711.5	2521.5		826.263	2561.75	2118.5	2033	2040.75	2529
831.01	2562.25	2550.5	1973.5	2227.75	2727.75	2622.75		831.01	2562.25	2131.25	2047	2066	2550.5
835.754	2565	2545.25	2001.25	2214.5	2726.25	2658.25		835.754	2565	2124	2042	2047	2545.25
840.495	2542.75	2570.25	2020.75	2312	2755.5	2691.75		840.495	2542.75	2139	2063.5	2069.75	2570.25
845.233	2598.25	2520.5	2024	2234.25	2810	2624.5		845.233	2598.25	2131.5	2053	2027.25	2520.5
849.97	2465	2512	1946.5	2166	2639.5	2550.75		849.97	2465	2051.75	1998.25	1993	2512
854.703	2479.25	2455.5	1943.5	2156	2652.5	2557		854.703	2479.25	2041.25	1958.75	1955.25	2455.5
859.434	2445.25	2504.75	1917	2172.75	2610	2617.25		859.434	2445.25	2051.5	1974.75	1998	2504.75
864.163	2416.75	2453.5	1919	2174	2568.25	2607.75		864.163	2416.75	1946.25	1905.25	1927	2453.5
868.889	2338	2438.25	1897.75	2100	2528.25	2534		868.889	2338	1965	1931.75	1957	2438.25
873.612	2365.75	2478.25	1941	2122.75	2587.25	2504.25		873.612	2365.75	1958	1881	1919.25	2478.25
878.333	2418	2474.5	1926.25	2132	2637	2540		878.333	2418	1943	1918.25	1946	2474.5
883.051	2468	2481.5	1973	2181.5	2623	2661.75		883.051	2468	1996.75	1947.25	1992.25	2481.5
887.767	2478.5	2519.75	1961.25	2172.25	2688.75	2572		887.767	2478.5	2020.75	1962.75	1998.75	2519.75
892.48	2437.25	2458	1953.25	2122.25	2633.5	2523.5		892.48	2437.25	1971.5	1941.75	1951.5	2458
897.191	2327.25	2467.5	1910.25	2072.5	2537.5	2515.25		897.191	2327.25	1950.75	1906.5	1951	2467.5
901.899	2349.5	2414	1906	2107.5	2543.75	2528.5		901.899	2349.5	1916.75	1886.5	1899.5	2414
906.604	2317.75	2378.25	1877.5	2021.5	2526	2475.25		906.604	2317.75	1882.75	1832.25	1847	2378.25
911.307	2275	2501.75	1868.75	2053.5	2423.25	2499.75		911.307	2275	1884.75	1862.25	1894.25	2501.75
916.008	2307.25	2417.25	1901.5	2034	2481.25	2454.75		916.008	2307.25	1873.25	1834.5	1892.25	2417.25
920.706	2267.25	2404.75	1893.5	1960	2474.25	2420.25		920.706	2267.25	1893	1857.25	1880.25	2404.75
925.401	2329.75	2449.5	1834.5	1960.75	2453	2437.5		925.401	2329.75	1862.25	1839.25	1874.75	2449.5
930.094	2295	2453.5	1877	2058.25	2417.25	2486.5		930.094	2295	1863.25	1842	1860	2453.5
934.785	2282	2422.25	1877.25	2038.75	2436.5	2510.75		934.785	2282	1839.25	1824.5	1882.5	2422.25
939.473	2293.5	2387.75	1824.75	2044	2493.25	2520		939.473	2293.5	1834.5	1774.25	1839.25	2387.75
944.158	2236.75	2457	1856.5	1989.25	2412.25	2435.5		944.158	2236.75	1837.5	1817.75	1868.25	2457
948.841	2217.25	2445.75	1815	2014.5	2432.25	2509		948.841	2217.25	1868.75	1812.25	1867.25	2445.75
953.521	2266.75	2455.5	1865.75	2067.5	2456.5	2610.5		953.521	2266.75	1828.75	1812.75	1868.25	2455.5
958.199	2233.25	2401.25	1901.25	1998	2446.25	2443.25		958.199	2233.25	1788.25	1774.25	1811	2401.25
962.874	2230.25	2413.25	1815.75	1942.5	2424	2376.75		962.874	2230.25	1799.25	1751.75	1802.25	2413.25
967.547	2252.25	2485.25	1818.5	1991.25	2373	2455.5		967.547	2252.25	1838.5	1813.5	1861	2485.25
972.217	2229.5	2484.5	1867.25	2030.25	2412.25	2520.25		972.217	2229.5	1796	1801	1854	2484.5
976.885	2271.75	2444.5	1835.5	2038.5	2438.5	2541.5		976.885	2271.75	1787.5	1753	1808.5	2444.5
981.551	2212.5	2471	1823.5	2080	2372.25	2534		981.551	2212.5	1839.75	1818.75	1880	2471
986.213	2267.5	2504	1898.75	2069.25	2492	2606.5		986.213	2267.5	1858.5	1863	1910.25	2504
990.874	2323	2606.25	1906	2124.5	2486.75	2620.75		990.874	2323	1917.75	1878.25	1944	2606.25
995.531	2326.25	2600.25	1880.5	2025.25	2512.5	2525.5		995.531	2326.25	1880.75	1855.5	1947.5	2600.25
1000.19	2319.75	2462	1876	2083.75	2451	2573.5		1000.19	2319.75	1803.75	1814.75	1866	2462
1004.84	2276.75	2635.5	1879.75	2215.5	2461.5	2776		1004.84	2276.75	1939.75	1912.25	1986.25	2635.5
1009.49	2365	2605.25	1898.25	2177.5	2546.25	2674.75		1009.49	2365	1936.75	1893.75	1964.5	2605.25
1014.14	2364.25	2618.25	1952	2167.25	2593.25	2640		1014.14	2364.25	1965.25	1935.75	1991.5	2618.25
1018.78	2387	2646	1947.75	2220	2627.5	2720.5		1018.78	2387	1972.5	1932.25	1967.5	2646
1023.43	2394.75	2677.75	1969.75	2261.25	2571	2791.75		1023.43	2394.75	1995	1968.25	2015.25	2677.75
1028.07	2428	2706.25	1941.5	2312.75	2615.5	2845.75		1028.07	2428	2022.5	2009.75	2031.5	2706.25
1032.7	2511.25	2760.5	1978.5	2383.5	2683.75	2901		1032.7	2511.25	2045.25	2032	2054.25	2760.5
1037.34	2556	2821.5	2029.75	2383.75	2765.25	2890.75		1037.34	2556	2129.5	2063.25	2111.25	2821.5
1041.97	2549	2913.5	2022.25	2385.25	2760.75	2934.5		1041.97	2549	2154.75	2114	2188.5	2913.5
1046.6	2616.5	2747.25	2016.75	2397.5	2800.25	2857.75		1046.6	2616.5	2044.25	2020.5	2070	2747.25
1051.23	2528	2870	1989.25	2455.75	2678	2945.25		1051.23	2528	2136.5	2083.75	2121	2870
1055.86	2542.75	2866.25	2048.25	2467	2706.75	3000		1055.86	2542.75	2117.75	2046.75	2121.5	2866.25
1060.48	2572.75	2861	2019.75	2386.75	2780.75	2912		1060.48	2572.75	2128.75	2075.5	2115.5	2861
1065.1	2547	2917.75	2030	2410.75	2729	2959		1065.1	2547	2143.75	2093.75	2153	2917.75
1069.72	2486.75	2872.75	2023	2410.75	2693.5	2968.5		1069.72	2486.75	2067	2053	2066.25	2872.75
1074.33	2496	2868.25	1974.5	2480.75	2683.75	3028.25		1074.33	2496	2066.75	2051	2065.5	2868.25
1078.95	2497.5	2936.5	1967.25	2414.5	2660.75	2995.5		1078.95	2497.5	2080.25	2043	2113.5	2936.5
1083.56	2550.25	3050.75	2037.25	2393.25	2757	3012.5		1083.56	2550.25	2112.5	2089.25	2145	3050.75
1088.17	2590.5	3032.5	2032.25	2429.25	2741	3056		1088.17	2590.5	2083.75	2049.75	2136.25	3032.5
1092.77	2538.25	3016.25	2041.5	2415.75	2716.75	3003.25		1092.77	2538.25	2137.75	2087	2158.25	3016.25
1097.37	2521.75	3006.75	2021	2416.25	2699	3040.75		1097.37	2521.75	2116	2063	2139.5	3006.75
1101.98	2540.25	2880	1959	2466	2725.25	3004.25		1101.98	2540.25	2072.25	2053.75	2074	2880
1106.57	2592	3050.75	2012	2459.5	2734	2977		1106.57	2592	2124.25	2073.5	2142	3050.75
1111.17	2532.5	3124.5	2010.25	2632	2718.25	3299.25		1111.17	2532.5	2155	2096.5	2151	3124.5
1115.76	2674.75	3219	2090	2620.75	2845.5	3245.5		1115.76	2674.75	2211.5	2185.75	2221.75	3219
1120.35	2643.25	3202	2095.25	2614	2877.75	3282.25		1120.35	2643.25	2276.25	2210.5	2269.75	3202
1124.94	2749	3308.25	2082.75	2751.75	2883.25	3438.75		1124.94	2749	2313	2273	2334.75	3308.25
1129.53	2735.75	3288.25	2147.25	2852	2904.75	3499.75		1129.53	2735.75	2333.25	2256	2300.5	3288.25
1134.11	2824.25	3159.5	2169.75	2684	3017.25	3251		1134.11	2824.25	2281.25	2232	2279	3159.5
1138.69	2833.5	3258.5	2181.75	2815.5	2998.75	3436		1138.69	2833.5	2347.5	2285.5	2307	3258.5
1143.27	2785.5	3342.5	2124.25	2789.75	2957.25	3440.25		1143.27	2785.5	2371	2296.75	2326.25	3342.5
1147.85	2807.75	3457.5	2139.25	2843.5	2982	3557.5		1147.85	2807.75	2370.25	2273.25	2376.75	3457.5
1152.42	2666	3227	2087.25	2694.5	2847.25	3338.25		1152.42	2666	2204	2162.5	2195.5	3227
1156.99	2568.75	3134.25	2010.5	2546.5	2695.25	3316.75		1156.99	2568.75	2060.25	2041.75	2113.25	3134.25
1161.56	2496.25	3134	1942.25	2516	2667	3235		1161.56	2496.25	2007.75	1980.75	2056.25	3134
1166.13	2403.75	3169.75	1919.75	2501.5	2527	3251.25		1166.13	2403.75	1977.25	1968.5	2042.25	3169.75
1170.69	2364.25	3228.25	1909	2483.5	2508.75	3187.25		1170.69	2364.25	1972	1963.5	2078.25	3228.25
1175.26	2336.5	3261.25	1849.5	2471.25	2488.25	3185.75		1175.26	2336.5	1956.25	1937.75	2020	3261.25
1179.82	2335	3269	1864.5	2481.25	2484.75	3286.75		1179.82	2335	1933.75	1947.5	2042.5	3269
1184.37	2313.25	3392.25	1881.25	2534.5	2492	3304.75		1184.37	2313.25	1958.75	1943.5	2055.75	3392.25
1188.93	2357.75	3343.5	1892.75	2478.25	2490	3255.25		1188.93	2357.75	1899	1931.25	2021.25	3343.5
1193.48	2380	3452	1882.25	2506.75	2517.25	3404.25		1193.48	2380	1943	1950.25	2066.25	3452
1198.03	2318.75	3625.25	1909	2630.25	2493.75	3497.25		1198.03	2318.75	1952.25	1947.75	2050	3625.25
1202.58	2400.5	3728	1996.5	2606.5	2580	3503.25		1202.58	2400.5	1953	1966	2079.75	3728
1207.12	2392.5	3689	1899.75	2650	2555	3658.5		1207.12	2392.5	1940.75	1912.75	2036.25	3689
1211.66	2356.25	3811.75	1874	2756	2519.25	3804.75		1211.66	2356.25	1950.25	1925.75	2021.25	3811.75
1216.2	2407	4028.5	1920	2857.25	2529.75	3859.25		1216.2	2407	1969	1965.5	2097.5	4028.5
1220.74	2386.25	4270.5	1971.5	2907.75	2564	3963.5		1220.74	2386.25	2072.5	2049.5	2195.75	4270.5
1225.28	2373.75	4318.25	1910.75	3001.25	2550.75	4126.25		1225.28	2373.75	2025.25	2004.25	2101.5	4318.25
1229.81	2585.25	4469.75	2073.25	3230.5	2763.25	4400.25		1229.81	2585.25	2113.75	2068.25	2187.5	4469.75
1234.34	2697.5	4661.5	2068.5	3420.75	2847.5	4646		1234.34	2697.5	2205.5	2171	2250.75	4661.5
1238.87	2696.25	4912.5	2082.25	3521.25	2815.75	4770.25		1238.87	2696.25	2290.75	2270.5	2303.25	4912.5
1243.39	2792	5195	2145.25	3537	2947.75	4844.75		1243.39	2792	2354	2292.25	2369.5	5195
1247.92	2676.25	5431.5	2088.75	3619.25	2802.75	4876.5		1247.92	2676.25	2293.25	2283	2350.25	5431.5
1252.44	2600	5083.5	2077.75	3773.5	2748	5218.25		1252.44	2600	2151.5	2137.5	2202.25	5083.5
1256.96	2624	5546.25	2088	3711	2776	5276		1256.96	2624	2254	2205.5	2315	5546.25
1261.47	2606.5	5989.5	2049.5	3730.25	2755	5244		1261.47	2606.5	2266	2225.25	2322	5989.5
1265.99	2678.75	5938.75	2081.5	3797.75	2832	5354		1265.99	2678.75	2177.25	2162	2294.75	5938.75
1270.5	2799.75	6458.75	2137	4239.5	2940.75	6132.25		1270.5	2799.75	2302.25	2280.5	2353.75	6458.75
1275.01	2793	6684.25	2134.75	4461	2946	6189.25		1275.01	2793	2407.25	2349.5	2411	6684.25
1279.51	2980.75	7108.5	2264.25	4567.25	3130.25	6250.25		1279.51	2980.75	2515.75	2453.5	2516	7108.5
1284.02	3056.5	7413.5	2329.5	4757.5	3212.5	6709		1284.02	3056.5	2518.25	2511.5	2531.25	7413.5
1288.52	2989.5	7903.25	2239	5132.25	3181.75	7381.75		1288.52	2989.5	2582.25	2534.5	2564.75	7903.25
1293.02	2933.75	8405	2202.25	5276.25	3100.75	7470		1293.02	2933.75	2580.25	2497.5	2553.5	8405
1297.52	2881.25	8956.25	2161	5240.25	3043.5	7659.75		1297.52	2881.25	2468.75	2413	2499.5	8956.25
1302.01	2817.5	9498	2127.75	5479	2953.5	8057.25		1302.01	2817.5	2402.5	2381	2459.75	9498
1306.5	2810.25	10974.5	2146.25	5962.5	2967.75	8948.75		1306.5	2810.25	2424.75	2362	2443.25	10974.5
1310.99	2695.75	11894	2048.5	6050.5	2837.75	9692		1310.99	2695.75	2324.75	2281.5	2378	11894
1315.48	2570.5	13020.8	2009	6928.5	2750	11108.8		1315.48	2570.5	2226.75	2237.25	2359	13020.8
1319.96	2557.75	12914.3	2028.75	7603	2741.5	11571.8		1319.96	2557.75	2097.25	2055	2189.25	12914.3
1324.45	2600.75	14095.5	2002.75	7548.75	2732	11936.3		1324.45	2600.75	2153	2135	2251.75	14095.5
1328.93	2457	14263.5	1970.5	7972	2625	12820		1328.93	2457	2112.25	2096	2241.25	14263.5
1333.41	2507.25	13940.3	1978.75	8369	2661.5	12701.8		1333.41	2507.25	2118.5	2065.25	2213	13940.3
1337.88	2521.75	14089	2021	8906	2645.75	12564.3		1337.88	2521.75	2147.75	2113.25	2258.5	14089
1342.35	2455	12776.8	1964	8558.75	2563.5	11667.5		1342.35	2455	2100.25	2098.75	2229.75	12776.8
1346.83	2413.75	11402	1963.25	7974.75	2582.75	10774.8		1346.83	2413.75	2039.5	2027.5	2162.5	11402
1351.29	2515	11230	1981	7454.5	2690.25	10115.3		1351.29	2515	2115.75	2108.25	2222.25	11230
1355.76	2535.5	10241.3	1973.5	7103	2614.5	9602.75		1355.76	2535.5	2082.75	2094.25	2230.75	10241.3
1360.22	2507.75	8771	1998.25	6456	2652.5	8660.5		1360.22	2507.75	2062.75	2052.25	2184.5	8771
1364.69	2505.5	8668.5	1977.5	6041.25	2628.75	7961.5		1364.69	2505.5	2104.25	2104.5	2275.25	8668.5
1369.15	2436.75	7916	1904	5716	2561	7642		1369.15	2436.75	2088.5	2091	2241.75	7916
1373.6	2537.25	7434	2014	5373.5	2704.25	7146.5		1373.6	2537.25	2101.75	2106.5	2221.75	7434
1378.06	2546.75	7142	2019.5	4737.25	2734.5	6290.25		1378.06	2546.75	2107	2102	2279.5	7142
1382.51	2537.5	6731	1973.75	4607	2659.5	6183.25		1382.51	2537.5	2113.25	2098	2255.25	6731
1386.96	2529.75	6434.25	1978.5	4396	2665.5	6122.25		1386.96	2529.75	2098.5	2124.25	2228.25	6434.25
1391.41	2557.75	6648	1981.75	4327	2659.25	5872.75		1391.41	2557.75	2186.75	2208.75	2388.25	6648
1395.85	2463.25	6095.75	1968.75	4348.25	2591.75	5907.75		1395.85	2463.25	2088.25	2100.75	2289.75	6095.75
1400.29	2520.5	5936	2007.25	4244	2686.75	5752.25		1400.29	2520.5	2185.5	2181.25	2337.25	5936
1404.73	2573.5	5842.75	1978.25	4004.75	2697.5	5517		1404.73	2573.5	2156.75	2150.5	2333.5	5842.75
1409.17	2557.75	5673	1983	3958.5	2679	5337.5		1409.17	2557.75	2150.75	2152.75	2305.75	5673
1413.61	2529.75	5419.5	1936.5	3821.25	2621.25	5242.5		1413.61	2529.75	2124	2104	2315.5	5419.5
1418.04	2535.5	5376.25	2009	3854.75	2699.5	5179.5		1418.04	2535.5	2180.75	2164.25	2332.5	5376.25
1422.47	2610	5245.5	2006	3711.25	2756.25	5116.25		1422.47	2610	2134	2159.25	2296.5	5245.5
1426.9	2585.75	5158.75	2012.5	3727	2707	4998.5		1426.9	2585.75	2190	2169.25	2329.25	5158.75
1431.33	2638.25	5222	2026.5	3758.25	2752	5077.25		1431.33	2638.25	2264	2253.5	2434.25	5222
1435.75	2759.75	5477.5	2100.25	3936.5	2931.5	5326.5		1435.75	2759.75	2364.75	2367.5	2539.75	5477.5
1440.17	2881	5379.75	2186.25	3947.75	3028.25	5422.5		1440.17	2881	2471.5	2425.5	2579.5	5379.75
1444.59	3032.25	5228.5	2199.75	4055.75	3091.75	5331		1444.59	3032.25	2478.5	2455.5	2547	5228.5
1449.01	2983	5625	2255	3996	3094.25	5336		1449.01	2983	2617.75	2545.25	2661	5625
1453.43	3034.5	5997	2296.5	4225.75	3210.5	5710.25		1453.43	3034.5	2672.25	2631.75	2717	5997
1457.84	3116.25	6008	2308	4423.5	3211.25	6089.75		1457.84	3116.25	2760	2706.25	2797.75	6008
1462.25	3140.75	5935.25	2330	4482	3250	6083.25		1462.25	3140.75	2772.75	2723.75	2824.75	5935.25
1466.66	3208.75	6306	2408	4540.75	3350.25	5940.5		1466.66	3208.75	2846.75	2785	2889.75	6306
1471.06	3355	6318.75	2396	4573.5	3465.25	6059.25		1471.06	3355	2869.75	2789.75	2903.25	6318.75
1475.47	3267.25	5988.75	2369	4573	3416.75	5950.5		1475.47	3267.25	2754.25	2723.5	2803.5	5988.75
1479.87	3216.75	5981.25	2358.5	4544.75	3372.25	6110.5		1479.87	3216.75	2739.5	2692.75	2830.5	5981.25
1484.27	2978.25	5899.75	2183.5	4278.75	3045.75	5748.75		1484.27	2978.25	2581	2558.25	2691.5	5899.75
1488.66	2786	5569.75	2078.25	4072	2891.5	5457.5		1488.66	2786	2439.75	2427.75	2573.5	5569.75
1493.06	2710.25	5524.75	2045.5	4061.5	2835.5	5463.75		1493.06	2710.25	2296.75	2274	2413.75	5524.75
1497.45	2555.75	5337.25	1991.5	3858.25	2687	5300.5		1497.45	2555.75	2162.5	2215.5	2397	5337.25
1501.84	2563	5187.25	1993.75	3674.5	2615	5074.25		1501.84	2563	2147.25	2143.5	2368.5	5187.25
1506.22	2527.25	5373.75	1987.5	3679.25	2642	5093.25		1506.22	2527.25	2204.5	2186	2416	5373.75
1510.61	2514	5455	2014.75	3643.5	2607.25	5019		1510.61	2514	2170.75	2186	2397.25	5455
1514.99	2541.75	5388.5	1958	3659.5	2642.25	5110		1514.99	2541.75	2142	2153.25	2392.25	5388.5
1519.37	2432.75	5315.75	1943.75	3710.25	2601.5	5188		1519.37	2432.75	2102	2127.75	2339.25	5315.75
1523.75	2556.75	5369.5	1953	3697	2636.25	5237.75		1523.75	2556.75	2155.5	2152.5	2393	5369.5
1528.13	2496.5	5418	1985.5	3822.25	2568	5315.75		1528.13	2496.5	2132.5	2127.5	2369.75	5418
1532.5	2559	5493	2000.5	3811.25	2665	5405.5		1532.5	2559	2141.25	2138.75	2378.5	5493
1536.87	2577.75	5874.25	1997.25	3818.5	2659	5363.25		1536.87	2577.75	2145.75	2186.25	2396	5874.25
1541.24	2457.75	5895.5	1974.25	3685	2590.75	5326.75		1541.24	2457.75	2129.75	2138	2366.25	5895.5
1545.61	2486.75	6205.25	1981.25	3960.5	2652.5	5969.5		1545.61	2486.75	2115.75	2137.75	2360.25	6205.25
1549.97	2551.5	6922.75	1975.25	4249.75	2643	6419		1549.97	2551.5	2172.5	2177.75	2406.75	6922.75
1554.33	2495	7254	1940.75	4513.25	2553.5	6803.5		1554.33	2495	2089	2157.25	2381.5	7254
1558.69	2510.25	8263.25	1987.25	4690.5	2618.25	7348.75		1558.69	2510.25	2128.5	2170.75	2445.75	8263.25
1563.05	2485.5	8648	2034	5033.25	2636	7964.5		1563.05	2485.5	2112.25	2126	2340.5	8648
1567.41	2508.5	9959	2024.5	5426.25	2698.5	8672		1567.41	2508.5	2164.25	2168.75	2410	9959
1571.76	2589.25	11275.8	2074.75	5774.75	2824	9115.5		1571.76	2589.25	2181.5	2215.75	2440.25	11275.8
1576.11	2656.5	11840.5	2107	6384.5	2844.75	10049		1576.11	2656.5	2137.5	2149.75	2386.5	11840.5
1580.46	2883.75	12606.8	2096	7184.5	2853.5	11492.5		1580.46	2883.75	2188.25	2154.75	2474.75	12606.8
1584.8	2966.5	13217	2054	7325.5	2718.75	11450.3		1584.8	2966.5	2278.5	2220.5	2468.5	13217
1589.15	2828.75	13576	2053.25	7539.75	2743.25	11555		1589.15	2828.75	2469.25	2429.75	2627	13576
1593.49	2635.75	14145.3	1939.5	7798.75	2689.5	12043.3		1593.49	2635.75	2385.5	2498.5	2806.75	14145.3
1597.83	2545	13932	1927	8152	2643.25	11835		1597.83	2545	2219.5	2337.25	2671.25	13932
1602.17	2518.25	13204	1932.5	8134	2578	11820.3		1602.17	2518.25	2182	2248.25	2583.5	13204
1606.5	2573.25	12212.8	1942	8402.5	2564.5	11560.5		1606.5	2573.25	2136.5	2169	2494	12212.8
1610.83	2485.25	10643.5	1957.25	7581.25	2571.5	9957		1610.83	2485.25	2126	2171	2412.75	10643.5
1615.16	2422.25	9028.75	1954	6650.25	2546.5	8283		1615.16	2422.25	2149.75	2179	2436.75	9028.75
1619.49	2509.75	7404.75	1967	5723.5	2623	7074.25		1619.49	2509.75	2172	2192	2481.75	7404.75
1623.82	2510.75	6197	1921.25	4843	2586.75	5978.75		1623.82	2510.75	2127.75	2130.75	2441.5	6197
1628.14	2531.75	5521	1898.75	4218.25	2551	5370.25		1628.14	2531.75	2170.25	2217	2500	5521
1632.46	2452	4987.25	1942	3667.25	2518.75	4707		1632.46	2452	2167.5	2188	2486	4987.25
1636.78	2587.25	4538.5	1932.5	3469.75	2628.5	4663		1636.78	2587.25	2111	2136.5	2424.5	4538.5
1641.1	2521.25	4518.5	1959.75	3340.5	2598.75	4564		1641.1	2521.25	2183.5	2169.75	2463.5	4518.5
1645.41	2528.5	4647.75	1941.25	3372.5	2581.75	4569.25		1645.41	2528.5	2182.5	2252.5	2515	4647.75
1649.73	2549.5	4547.75	1992.75	3427.5	2627	4631.75		1649.73	2549.5	2163	2187.5	2506.25	4547.75
1654.04	2503.5	4395.25	1963.25	3252.25	2559.75	4432.5		1654.04	2503.5	2210	2205	2521.5	4395.25
1658.34	2485.25	4485	1967.5	3345.25	2566.75	4536		1658.34	2485.25	2187.75	2240.25	2520.25	4485
1662.65	2440.75	4344.75	1934	3250.75	2527.5	4403.5		1662.65	2440.75	2123.5	2178	2469.5	4344.75
1666.95	2591	4463.25	1944.25	3393.25	2657.75	4526		1666.95	2591	2211.5	2218.5	2541	4463.25
1671.25	2630.5	4392.25	1961	3306.75	2638.25	4450.75		1671.25	2630.5	2198.25	2213.25	2525	4392.25
1675.55	2533.5	4416	1945.5	3339.75	2572.25	4599		1675.55	2533.5	2217	2244.25	2560.5	4416
1679.85	2438.25	4278	1936	3315.25	2531	4473.5		1679.85	2438.25	2209.75	2236.25	2527	4278
1684.14	2585	4536.5	2016.75	3295.5	2636	4392		1684.14	2585	2247.75	2299.5	2614	4536.5
1688.44	2576.5	4318.5	2001.25	3224.75	2673.75	4378		1688.44	2576.5	2169.25	2198	2502.5	4318.5
1692.73	2549.5	4565.5	1951.25	3284	2616.25	4410.25		1692.73	2549.5	2310.25	2333	2683.5	4565.5
1697.01	2569.5	4504	1964.5	3173	2642.25	4306.5		1697.01	2569.5	2249	2315.5	2641.75	4504
1701.3	2548	4368.5	1991.75	3267	2623.75	4424.75		1701.3	2548	2192.75	2246	2566.5	4368.5
1705.58	2530.5	4393.5	1941	3478.5	2565.75	4662.25		1705.58	2530.5	2214	2248.25	2519	4393.5
1709.86	2598.25	4367.5	1935.25	3352.5	2600	4565		1709.86	2598.25	2234.75	2276	2605.75	4367.5
1714.14	2512.25	4504.75	1934	3204.5	2548.75	4446.25		1714.14	2512.25	2274.75	2299.75	2641	4504.75
1718.42	2484	4403.75	1970.5	3329.25	2541.25	4539.25		1718.42	2484	2187.25	2236.5	2584	4403.75
1722.69	2577.25	4477.25	1976.75	3374.75	2663.5	4542.5		1722.69	2577.25	2246.75	2261.25	2602.25	4477.25
1726.97	2595.25	4484.25	1970.5	3254.25	2614.25	4359.5		1726.97	2595.25	2221.75	2276.25	2609.75	4484.25
1731.24	2555	4381.25	1938.25	3351.75	2556.75	4516.75		1731.24	2555	2211	2265	2582.25	4381.25
1735.51	2581	4672	1957.75	3408.25	2641	4597.25		1735.51	2581	2336.25	2357	2717.25	4672
1739.77	2561.5	4327	1911.5	3266.25	2565	4387		1739.77	2561.5	2214.5	2230.75	2611.25	4327
1744.03	2506.75	4467.25	1909.75	3296	2548.75	4583.5		1744.03	2506.75	2244.75	2283	2596	4467.25
1748.3	2536.25	4625.5	1944.75	3470.5	2563	4592.75		1748.3	2536.25	2262.25	2326.25	2695.75	4625.5
1752.55	2554.5	4401.5	1983.5	3402	2610.75	4597		1752.55	2554.5	2221.75	2267.75	2629	4401.5
1756.81	2633	4411.75	1934.25	3362	2676.5	4681.25		1756.81	2633	2231.5	2267.25	2614.25	4411.75
1761.07	2591.25	4418	1924	3302.25	2571.5	4442.5		1761.07	2591.25	2268.25	2280.75	2636.5	4418
1765.32	2551.5	4600.25	1996	3363.75	2602	4608.75		1765.32	2551.5	2336	2330.25	2671	4600.25
1769.57	2572.25	4611.75	1982.25	3324	2642	4578		1769.57	2572.25	2301	2304.5	2691.75	4611.75
1773.82	2575	4544.75	1962.25	3371	2612.75	4589		1773.82	2575	2244.5	2302.75	2668.25	4544.75
1778.06	2574.5	4476.75	1943.25	3432.5	2585.5	4647.25		1778.06	2574.5	2250.5	2268.25	2642.25	4476.75
1782.31	2554.75	4627.5	1980.75	3470.5	2575.5	4661.25		1782.31	2554.75	2290.25	2301.25	2666	4627.5
1786.55	2515.5	4655.5	1948.75	3377.5	2591.25	4542.75		1786.55	2515.5	2309.75	2380.25	2772.5	4655.5
1790.79	2581	4672.75	1960.25	3350.5	2661.75	4509.75		1790.79	2581	2340	2346.25	2717.75	4672.75
1795.02	2572	4388	1943.75	3337	2608.5	4578.75		1795.02	2572	2292.25	2341.75	2708.5	4388
1799.26	2609.25	4538	1939	3365.25	2626.25	4602.75		1799.26	2609.25	2348.5	2378.5	2788.75	4538
1803.49	2592.5	4691	1943.75	3430.75	2585.75	4568		1803.49	2592.5	2376.75	2395	2822.25	4691
1807.72	2565.5	4586.75	1996	3383	2579.5	4612		1807.72	2565.5	2288.5	2335.25	2710.25	4586.75
1811.95	2649.5	4729.75	1944	3472.25	2660.5	4825		1811.95	2649.5	2325.25	2378.5	2751	4729.75
1816.18	2592	4744.5	1919.75	3576.25	2569	4791		1816.18	2592	2357.25	2398.5	2758.25	4744.5
1820.4	2597.25	4601.75	1971.75	3565.75	2572	4818.25		1820.4	2597.25	2295.75	2361.75	2776	4601.75
1824.62	2557.5	4442.5	1958.25	3359.75	2554.5	4594.25		1824.62	2557.5	2236.5	2291.75	2656.5	4442.5
1828.84	2603.5	4672	1990.25	3407	2622.25	4563.5		1828.84	2603.5	2375	2381.75	2783	4672
1833.06	2600	4778.75	1960.25	3504.25	2647.25	4735.75		1833.06	2600	2368.5	2406	2821.25	4778.75
1837.28	2638.75	4620.25	1963.5	3542.25	2662.25	4765.75		1837.28	2638.75	2310.5	2360.25	2750.5	4620.25
1841.49	2658.5	4667	1977.25	3404.75	2632	4614.75		1841.49	2658.5	2326	2374.25	2798.25	4667
1845.7	2650.25	4714.25	1966	3412.25	2597.75	4610.5		1845.7	2650.25	2352.5	2359.25	2795	4714.25
1849.91	2620.75	4663.25	1948.75	3502.25	2580.25	4833		1849.91	2620.75	2363.5	2364.75	2771	4663.25
1854.12	2671	4845.5	1983.25	3490.75	2629.5	4707.25		1854.12	2671	2362.25	2436.5	2834.25	4845.5
1858.32	2691.25	4610.75	1961.75	3597.25	2678	4911.5		1858.32	2691.25	2332.75	2353.5	2753.75	4610.75
1862.52	2638.75	4657.25	1970.75	3579.75	2623.25	4892.5		1862.52	2638.75	2356.25	2393.25	2814	4657.25
1866.72	2623.5	4885	1953.25	3583.25	2613.75	4814.5		1866.72	2623.5	2429.5	2462.5	2927	4885
1870.92	2638	4787.75	1969	3480.5	2596.5	4869.5		1870.92	2638	2399.5	2422.5	2859.5	4787.75
1875.12	2536.5	4650.5	1957.75	3511.25	2570.5	4785.5		1875.12	2536.5	2294.25	2333	2754.25	4650.5
1879.31	2643	4563.25	1960.5	3394	2649	4653.25		1879.31	2643	2323.75	2358.75	2786.5	4563.25
1883.5	2628.25	4755.25	1940.5	3420.25	2658.25	4641.75		1883.5	2628.25	2390.5	2412.25	2886.75	4755.25
1887.69	2580	4769	1982	3585.5	2571.75	4873.5		1887.69	2580	2373	2389	2845	4769
1891.88	2619.25	4715.75	2000	3453.75	2631.5	4677.75		1891.88	2619.25	2382.25	2430	2847.25	4715.75
1896.06	2629.25	4892.75	1961.5	3586	2596.25	4866.5		1896.06	2629.25	2453.75	2480.75	2932.5	4892.75
1900.25	2689.5	4906	2011.75	3658.25	2673.5	4902.75		1900.25	2689.5	2419.5	2462	2887.75	4906
1904.43	2659	4793.25	1937.5	3580.75	2628.25	4848.5		1904.43	2659	2399.5	2427.25	2867.75	4793.25
1908.61	2703.75	4671.75	1947.25	3656	2641.5	4939		1908.61	2703.75	2366.25	2393	2848.25	4671.75
1912.78	2671	4611.25	1951	3613.75	2582.75	4837		1912.78	2671	2359.5	2394.75	2830.25	4611.25
1916.96	2658.75	4844.5	1986.25	3535	2619.75	4760.75		1916.96	2658.75	2456	2515.75	2970.75	4844.5
1921.13	2658.25	4914.75	1984	3631.25	2634.75	4819		1921.13	2658.25	2470.25	2527	3007.75	4914.75
1925.3	2584	4868	1923.75	3589	2582.75	4777		1925.3	2584	2385	2428.75	2904	4868
1929.47	2686.25	4850.25	1969.25	3560	2615	4801		1929.47	2686.25	2450.5	2488.5	2946	4850.25
1933.63	2612	4873.5	1963.75	3762.25	2597	5087.5		1933.63	2612	2419.5	2440.5	2883.75	4873.5
1937.8	2672	4766.5	1978	3617.25	2610.5	4797		1937.8	2672	2331.25	2433.25	2888.75	4766.5
1941.96	2710.25	5036	1995	3598.5	2639.5	4862.25		1941.96	2710.25	2470.25	2495	2990	5036
1946.12	2696.25	5097.75	1967.25	3701.25	2647.75	5116		1946.12	2696.25	2502	2519.5	3050.25	5097.75
1950.28	2625.5	4816	1950.75	3678.75	2583.75	5097.5		1950.28	2625.5	2438.75	2473.5	2954.75	4816
1954.43	2579.25	4841.25	1906.75	3687.5	2617.25	4946		1954.43	2579.25	2427.25	2471.75	2958.75	4841.25
1958.58	2636.5	4930.75	1914.25	3665	2616.5	4870		1958.58	2636.5	2445.75	2478.25	2911.75	4930.75
1962.74	2676.5	4797.25	1992.75	3647	2634.5	4810		1962.74	2676.5	2472.5	2481	2984.75	4797.25
1966.88	2721	5115.75	2014.75	3602.75	2667.75	4863.75		1966.88	2721	2546.5	2566.5	3107.75	5115.75
1971.03	2638.25	4881.25	1927.5	3706.25	2572.25	4950.75		1971.03	2638.25	2349	2444.5	2936.75	4881.25
1975.18	2711	4944.25	1921.5	3732.5	2579	5027		1975.18	2711	2493.75	2536.75	3039.5	4944.25
1979.32	2628.25	5045.25	1982.25	3831.25	2566	5224.5		1979.32	2628.25	2510.5	2533	3063.5	5045.25
1983.46	2625	4816	1955.5	3776	2604.5	5212.25		1983.46	2625	2425	2464	2935.75	4816
1987.6	2697.75	4939.25	1953.75	3673.75	2649.5	4909.5		1987.6	2697.75	2501	2518	3063.5	4939.25
1991.73	2654.5	5009.75	1929.25	3686.5	2545	4918.75		1991.73	2654.5	2447.5	2483.75	3028	5009.75
1995.87	2656.5	5083.5	1924.75	3721.25	2616.25	5056.25		1995.87	2656.5	2524.5	2562	3075	5083.5
2000	2652.25	5178.75	1941	3712.75	2610.5	5175.25		2000	2652.25	2523.25	2565	3119	5178.75
2004.13	2719.25	5022.5	1978.25	3772.25	2644	5140.75		2004.13	2719.25	2469	2527	3029.25	5022.5
2008.26	2728.75	4942.5	1971	3708.25	2671.5	4915		2008.26	2728.75	2512.75	2508.5	3038.5	4942.5
2012.38	2722.25	5201	1987.5	3752.25	2650.25	4963		2012.38	2722.25	2567.25	2585.25	3159.75	5201
2016.51	2645.25	5041	1958	3701.75	2542.5	5075		2016.51	2645.25	2492	2504.5	3025.25	5041
2020.63	2709.75	5129.5	1978.25	3732.25	2620	5174.75		2020.63	2709.75	2470	2531.25	3049	5129.5
2024.75	2731.5	4953.5	1989.25	3868	2663	5217		2024.75	2731.5	2477.25	2525	3037	4953.5
2028.86	2737.5	5200.75	1978.75	3918.5	2650.5	5282		2028.86	2737.5	2589.75	2570.5	3172.25	5200.75
2032.98	2673.75	5265	1967.25	3712.5	2606	5063.5		2032.98	2673.75	2567.75	2592	3177.25	5265
2037.09	2664	5153.25	1932.5	3824.75	2595.5	5196.75		2037.09	2664	2524	2532.75	3077.25	5153.25
2041.2	2730	5010.5	1944.75	3809.5	2641.25	5189.5		2041.2	2730	2484.75	2491.5	3025.5	5010.5
2045.31	2710	5062.5	1993.25	3820.5	2689	5044.5		2045.31	2710	2565.5	2571.25	3124.25	5062.5
2049.42	2676	5378.25	1949.75	3954	2601.5	5350.25		2049.42	2676	2658.75	2671.75	3300.5	5378.25
2053.52	2713.75	5076.75	1980.5	3771.5	2667	5179.5		2053.52	2713.75	2558.75	2569.75	3124.75	5076.75
2057.63	2765.75	5283.5	1969	3913.75	2641	5301.5		2057.63	2765.75	2610.5	2600.25	3187	5283.5
2061.73	2692.5	5366.5	1957.75	3876	2563.25	5232.75		2061.73	2692.5	2633.75	2640.5	3218.75	5366.5
2065.82	2737.25	5264	2015.25	3879	2642.5	5255.25		2065.82	2737.25	2619	2608	3176.75	5264
2069.92	2693	5359	1989.5	3932.25	2608.25	5281		2069.92	2693	2623.5	2629.25	3228	5359
2074.01	2663	5360.25	1968	3872.25	2561.75	5201.75		2074.01	2663	2598.75	2637	3244.75	5360.25
2078.11	2730.25	5363.25	1939.25	3879.25	2649.5	5392.75		2078.11	2730.25	2629.25	2620.75	3213.75	5363.25
2082.2	2730.5	5154.25	1962	3895.5	2632.25	5350.25		2082.2	2730.5	2566.75	2553.25	3169.25	5154.25
2086.28	2708.75	5344.75	1960.5	3814.25	2578	5232.5		2086.28	2708.75	2612.25	2637	3265	5344.75
2090.37	2665.75	5076.25	1941.25	3794.25	2601.5	5254		2090.37	2665.75	2575.75	2578.25	3133	5076.25
2094.45	2746.5	5302.75	1984.25	3865.75	2645.5	5213.75		2094.45	2746.5	2583.5	2584.25	3184.5	5302.75
2098.54	2743.5	5417.75	1993.75	4002.5	2677.75	5442.25		2098.54	2743.5	2619.75	2635.75	3247	5417.75
2102.62	2805	5557.25	1984.75	4050	2701.25	5570		2102.62	2805	2696	2745.25	3375.75	5557.25
2106.69	2646.5	5175.75	1896	3893	2531.5	5382		2106.69	2646.5	2561	2601	3197.25	5175.75
2110.77	2637	5338.5	1916	3893.25	2585	5390.25		2110.77	2637	2669.25	2673.5	3282	5338.5
2114.84	2684.5	5413.25	1963	3883	2604.5	5284		2114.84	2684.5	2690.75	2665.75	3239.5	5413.25
2118.91	2810.75	5197.25	2023	3925.5	2693.5	5320.75		2118.91	2810.75	2581.25	2582.75	3145.5	5197.25
2122.98	2733	5341	1966	4022.5	2636.75	5500.75		2122.98	2733	2623.75	2653.5	3218.25	5341
2127.05	2708	5548.25	1944	3999	2638.5	5419.75		2127.05	2708	2688.75	2707	3359.5	5548.25
2131.12	2659	5534	1939.75	4019	2565.5	5495		2131.12	2659	2670.5	2706.5	3305	5534
2135.18	2698	5333.25	1938.75	3904.75	2613.25	5382		2135.18	2698	2630.25	2654.25	3210.25	5333.25
2139.24	2697	5451.25	1940	3857.5	2569.25	5271.5		2139.24	2697	2682.75	2677.75	3304.25	5451.25
2143.3	2733	5546.75	1996.25	4016	2615	5383.25		2143.3	2733	2680.25	2750.5	3364.25	5546.75
2147.36	2816	5366.75	1958	3929.5	2673.75	5444.25		2147.36	2816	2628.75	2626.75	3266.5	5366.75
2151.41	2719.25	5487.25	1935	3957	2614	5396.5		2151.41	2719.25	2686.25	2665.5	3282.5	5487.25
2155.46	2696.25	5582.5	1971	4078.5	2597	5527.75		2155.46	2696.25	2694.5	2691.25	3283	5582.5
2159.51	2663.25	5788	1914.75	4100.75	2568.75	5666		2159.51	2663.25	2715	2733.5	3398.75	5788
2163.56	2720.75	5293.25	1974	4041	2633.25	5591.25		2163.56	2720.75	2646.5	2611.5	3232	5293.25
2167.61	2749	5275.25	1979.75	3933.25	2637.25	5281.5		2167.61	2749	2624.5	2605.75	3223.75	5275.25
2171.65	2750.75	5768.5	1998.25	4164	2641.5	5735.5		2171.65	2750.75	2779	2754.5	3482.75	5768.5
2175.7	2738.25	5615.5	1960	4013.5	2626.25	5535.5		2175.7	2738.25	2714.25	2737.75	3360.25	5615.5
2179.74	2732.5	5781.75	1914.75	4082	2568.5	5692.75		2179.74	2732.5	2820	2826.75	3455.25	5781.75
2183.78	2746.25	5714.5	1917.25	4034.25	2583.5	5673.5		2183.78	2746.25	2790.5	2766	3421.5	5714.5
2187.81	2735.5	5509.5	1997.25	3979	2603	5273.25		2187.81	2735.5	2640.5	2653.25	3273	5509.5
2191.85	2734.5	5413.75	1954.5	3945	2626.75	5409.25		2191.85	2734.5	2643.5	2642.5	3279.5	5413.75
2195.88	2690.25	5598.5	1988.25	4167	2630.25	5806		2195.88	2690.25	2721.25	2725	3365	5598.5
2199.91	2737.75	5772.25	1975.75	4326.25	2599.75	5776.25		2199.91	2737.75	2744.75	2761.75	3408.5	5772.25
2203.94	2685.25	5676.5	1982.75	4122	2620.5	5640		2203.94	2685.25	2708.25	2699.25	3351	5676.5
2207.96	2720.25	5504.75	1953.5	4046.25	2625	5597.5		2207.96	2720.25	2711.5	2651.75	3298.75	5504.75
2211.99	2855.25	5752.25	1954.75	3985	2667	5538.5		2211.99	2855.25	2795	2763.25	3453.25	5752.25
2216.01	2772.75	5801	1972.5	4082.75	2666	5610.25		2216.01	2772.75	2726.75	2739.25	3407.5	5801
2220.03	2777.25	5735	1965.75	4099.5	2642.75	5609.5		2220.03	2777.25	2732	2720.5	3407.75	5735
2224.05	2750.75	5602.75	1971.25	4220.5	2660.5	5875.5		2224.05	2750.75	2792.25	2761.75	3413.25	5602.75
2228.06	2765	5755.5	1935.75	4184.25	2622.25	5750		2228.06	2765	2773.5	2756.5	3419.25	5755.5
2232.08	2760.75	5808.75	1944.25	4112	2640	5805		2232.08	2760.75	2807.25	2781	3428.25	5808.75
2236.09	2711.5	5698.5	1971.5	4113.75	2609.25	5678		2236.09	2711.5	2721.5	2723.25	3344.25	5698.5
2240.1	2707.5	5758	1934.75	4135.75	2587.5	5848.25		2240.1	2707.5	2758.75	2760.5	3427.75	5758
2244.11	2822	5752.25	2006.5	4197.5	2708	5700.5		2244.11	2822	2769.5	2751.5	3434.25	5752.25
2248.11	2731.75	6039.75	1933	4222.25	2587.75	5699.5		2248.11	2731.75	2853.25	2804.25	3509.25	6039.75
2252.12	2753.75	5853.5	1937.25	4095.75	2643.75	5689		2252.12	2753.75	2800	2764.75	3453.5	5853.5
2256.12	2792.75	5831.25	1961.75	4235.5	2665.75	6142.25		2256.12	2792.75	2807.75	2780	3440.75	5831.25
2260.12	2820.5	5867.25	2002.75	4166.5	2662.25	5954		2260.12	2820.5	2827	2834	3442.75	5867.25
2264.12	2760.5	6087	1985.5	4280.25	2648	6031		2264.12	2760.5	2914	2867.25	3571	6087
2268.11	2741.5	6010	1939.75	4279	2646.75	5928		2268.11	2741.5	2828	2841	3501.75	6010
2272.11	2819.5	5845.25	1932	4309.25	2679.25	5965.5		2272.11	2819.5	2796.25	2763.75	3403	5845.25
2276.1	2768.5	5820.5	1941.25	4362.75	2610.75	5927.5		2276.1	2768.5	2832.75	2802.75	3473.5	5820.5
2280.09	2781.75	6256.5	2014	4285.25	2644	6059.5		2280.09	2781.75	2881.5	2846.75	3595.5	6256.5
2284.08	2809	5928.75	1962.5	4416.5	2663.25	6038.5		2284.08	2809	2794.25	2782.25	3470.75	5928.75
2288.06	2696.75	5833.5	1932.25	4252.75	2607.75	5918		2288.06	2696.75	2802.25	2770	3450.25	5833.5
2292.05	2720.5	5965.75	1978	4124.75	2634	5733.5		2292.05	2720.5	2834.5	2812.25	3464.25	5965.75
2296.03	2712.5	5996.25	1974.5	4067.25	2620.75	5765		2296.03	2712.5	2843.75	2793	3493.25	5996.25
2300.01	2765.25	6352.75	1972	4278.5	2647	5956.75		2300.01	2765.25	2901.5	2907.25	3676.25	6352.75
2303.99	2719	6074.75	1951	4234.75	2553.25	6023.5		2303.99	2719	2807.25	2766	3502.75	6074.75
2307.96	2676.75	6066.25	1953.75	4391.75	2567.25	6307.5		2307.96	2676.75	2873.75	2806.75	3518	6066.25
2311.94	2703.75	5978.5	1929	4134	2619.75	5953		2311.94	2703.75	2782.25	2785.25	3447	5978.5
2315.91	2704.75	6045.25	1968.25	4297	2606	6055.75		2315.91	2704.75	2810.75	2809.25	3508.5	6045.25
2319.88	2707	5955.25	1926	4291.5	2609.25	5956.5		2319.88	2707	2802.75	2759.5	3453.25	5955.25
2323.85	2751.5	6053	1923.25	4169.5	2571.25	5877.5		2323.85	2751.5	2885.75	2839	3497.75	6053
2327.81	2723.75	6036	1928.25	4320	2604.5	5978.5		2327.81	2723.75	2827.25	2774.25	3453.75	6036
2331.78	2673.25	6169	1937.75	4175.5	2590.5	5954.5		2331.78	2673.25	2888.5	2835.75	3535	6169
2335.74	2799.25	6155.5	2021.25	4393	2703.25	6208.25		2335.74	2799.25	2920	2876.5	3577.5	6155.5
2339.7	2769.75	5879.5	1966.25	4286.5	2615	6107.75		2339.7	2769.75	2826.5	2774.5	3445	5879.5
2343.66	2747.25	6165.75	1937.25	4339.5	2602.25	6223.5		2343.66	2747.25	2833.75	2791	3494	6165.75
2347.61	2681	6251.5	1896.5	4498	2584.75	6250		2347.61	2681	2840.25	2809.25	3536.25	6251.5
2351.57	2652	6201.5	1913.75	4285	2538.75	6103		2351.57	2652	2785.5	2740.5	3438.5	6201.5
2355.52	2726.5	6044.25	1908.5	4159.25	2568.75	5844.5		2355.52	2726.5	2781.75	2711.75	3412.75	6044.25
2359.47	2769	6244.75	1926.75	4315	2645.25	6246		2359.47	2769	2969.75	2879	3563.75	6244.75
2363.42	2752.5	6192.5	1906.75	4382.25	2602	6234.75		2363.42	2752.5	2853.25	2771.5	3478	6192.5
2367.36	2654.5	6406.5	1895	4543.5	2532.25	6527.25		2367.36	2654.5	2940.25	2872.25	3608	6406.5
2371.31	2673.25	6414.75	1975.25	4344.75	2592.75	6322.75		2371.31	2673.25	2911.75	2871.25	3539	6414.75
2375.25	2730.25	6758.5	1914	4428.5	2612	6412.75		2375.25	2730.25	2965.25	2916.25	3660.75	6758.5
2379.19	2688.75	6457.5	1939.5	4369.25	2584.25	6196.75		2379.19	2688.75	2898.5	2862.5	3581.5	6457.5
2383.13	2686.5	6346.75	1918.25	4307.5	2570	6064.75		2383.13	2686.5	2864.25	2818.5	3545.5	6346.75
2387.06	2650.75	6190.5	1910	4456.75	2586.5	6482.25		2387.06	2650.75	2871.5	2845.75	3509.75	6190.5
2391	2753.5	6490.5	1932.75	4590.25	2633	6604.5		2391	2753.5	3060	2929	3653.5	6490.5
2394.93	2740.25	6539.5	1944.5	4572	2620	6532.5		2394.93	2740.25	2916.5	2837.5	3575	6539.5
2398.86	2744.25	6637.5	1942	4412.75	2599.75	6258.75		2398.86	2744.25	3032	2937.25	3610.25	6637.5
2402.79	2703.5	6439.5	1940	4400.25	2612.5	6314		2402.79	2703.5	2865.5	2858.75	3558.5	6439.5
2406.71	2688.5	6484.5	1901	4533.5	2555.75	6673.75		2406.71	2688.5	3000.25	2872.75	3598.25	6484.5
2410.64	2633	6445.5	1885.25	4413.75	2555.25	6319.75		2410.64	2633	2936.75	2818.25	3505.25	6445.5
2414.56	2687.75	6646.5	1954	4358	2587.25	6264.25		2414.56	2687.75	2920.5	2844	3545	6646.5
2418.48	2637.25	6639.75	1932	4490.5	2571.75	6546.75		2418.48	2637.25	2940.25	2857.75	3559.5	6639.75
2422.4	2741	6746.25	1907.25	4509.25	2620.5	6751.75		2422.4	2741	3022.75	2916.25	3646.5	6746.25
2426.31	2725.5	6850.75	1970	4679	2633	6802.5		2426.31	2725.5	3053	2957	3718.25	6850.75
2430.23	2645.75	6547.75	1907.5	4751	2542.5	6758		2430.23	2645.75	2882.75	2794.25	3577.5	6547.75
2434.14	2706.25	6493.5	1950	4539.75	2602	6532.75		2434.14	2706.25	2924	2820.75	3458	6493.5
2438.05	2712.75	6784	2002.25	4662.5	2651.5	6765.75		2438.05	2712.75	2972.25	2925.75	3610.5	6784
2441.96	2788.75	6615.25	1980.75	4528.75	2698	6688		2441.96	2788.75	2976.25	2913.25	3601.75	6615.25
2445.87	2795.25	6828.75	1957.75	4613.25	2674.75	6726.75		2445.87	2795.25	3020.5	2929.75	3660	6828.75
2449.77	2821.25	6701.75	1969.75	4578	2720.5	6658.75		2449.77	2821.25	2976.75	2841.75	3533.75	6701.75
2453.68	2782.25	6832.75	1910	4690.75	2633	6775.25		2453.68	2782.25	2984.75	2934.25	3583.75	6832.75
2457.58	2719	6948.75	1944.5	4563.25	2633	6593.5		2457.58	2719	3042	2951	3640.5	6948.75
2461.48	2671.5	6886.25	1942	4286.5	2577.75	6337		2461.48	2671.5	3014	2884	3606	6886.25
2465.37	2663.75	7164.25	1930.75	4529.25	2588.5	7019		2465.37	2663.75	3059.25	2956.75	3654.25	7164.25
2469.27	2678.75	7029	1925.25	4796.5	2601.75	6993.25		2469.27	2678.75	3019.5	2930.75	3654.75	7029
2473.16	2777.5	6987.25	1970.25	4496.25	2654	6592.75		2473.16	2777.5	3045.5	2970	3681.75	6987.25
2477.05	2795	7021	1932.75	4761.5	2648.25	7150		2477.05	2795	3016.5	2914.5	3620.5	7021
2480.94	2642.5	7097.75	1878.25	4899.25	2522.25	7156.75		2480.94	2642.5	3028.5	2907.75	3692.5	7097.75
2484.83	2731	6958.5	1959.75	4729.25	2651.25	6806.5		2484.83	2731	2957.5	2870.25	3571	6958.5
2488.71	2749.25	7202.5	1968.25	4702.5	2651.75	7029.5		2488.71	2749.25	3061.5	2981.75	3690	7202.5
2492.6	2696.25	6864.25	1946.75	4613	2604.25	6933.5		2492.6	2696.25	2974	2858.25	3532.5	6864.25
2496.48	2698	7421.25	1896.5	4726	2606.25	7031.75		2496.48	2698	3134.75	3011.5	3735.5	7421.25
2500.36	2697	6940.5	1954.5	4766	2603.25	7195.75		2500.36	2697	2916.5	2830.5	3497.75	6940.5
2504.24	2659.25	7130	1924.5	4915.75	2545.5	7532.75		2504.24	2659.25	3028.5	2914.75	3669.5	7130
2508.11	2698.25	7320.5	1957.5	4757.75	2628.75	7043.5		2508.11	2698.25	3067.5	2931.5	3659.75	7320.5
2511.98	2669.5	7240.5	1856	4739.5	2567	7082.5		2511.98	2669.5	2980	2895.75	3556.75	7240.5
2515.86	2686.75	7662	1936.75	4792.25	2588.25	7129.25		2515.86	2686.75	3103.5	2969.5	3738.5	7662
2519.73	2674.5	7359.75	1912	4912	2584.75	7565.5		2519.73	2674.5	3037.5	2879.25	3634.75	7359.75
2523.59	2675.75	7207.5	1954	4983.75	2590.5	7480		2523.59	2675.75	3095.75	2956	3637.25	7207.5
2527.46	2754.75	7578.5	1957	4855.75	2649.5	7417		2527.46	2754.75	3110	2974.25	3658.5	7578.5
2531.32	2652.25	7875.25	1914	4790.25	2579.25	7378		2531.32	2652.25	3093.25	2954.5	3733.5	7875.25
2535.19	2635.5	7337.25	1887.75	4745	2569.75	7110.5		2535.19	2635.5	2977.25	2817.25	3516.75	7337.25
2539.05	2675.5	7479.5	1911.75	4880.75	2559.75	7478		2539.05	2675.5	3056.5	2917.25	3577.5	7479.5
2542.91	2682	7706.25	1942	4985.25	2609.5	7629.5		2542.91	2682	3051	2969.75	3660.5	7706.25
2546.76	2671.5	7770.75	1932.5	5042.75	2602.25	7806.75		2546.76	2671.5	3070.5	2998.5	3642.75	7770.75
2550.62	2640.75	7882.75	1926	5051.75	2585.25	7817		2550.62	2640.75	3012.5	2919	3594.5	7882.75
2554.47	2649.5	7969.75	1917.25	4801.75	2576.5	7479.25		2554.47	2649.5	3097.5	2926.25	3642.25	7969.75
2558.32	2646	8169.5	1933.75	4841.5	2617.25	7540.75		2558.32	2646	3076.75	2948.25	3686.75	8169.5
2562.17	2811.75	8197.5	1958.5	5253.5	2716	8253.25		2562.17	2811.75	3092.5	2987.5	3687.5	8197.5
2566.02	2748.5	7812.75	1945.25	5036.25	2635.75	7745.5		2566.02	2748.5	3069.75	2898.5	3624.75	7812.75
2569.86	2694	8246.75	1929.75	5100	2617	7906.75		2569.86	2694	3095.25	2943.25	3605	8246.75
2573.7	2672.25	8572.75	1936.5	5295.5	2623.75	8366.25		2573.7	2672.25	3173.5	3018.25	3703.75	8572.75
2577.54	2758.25	8506.5	1957.25	5145.25	2648.25	8239		2577.54	2758.25	3146.25	3011	3739	8506.5
2581.38	2702.25	8352.75	1944.25	5149	2629.75	8082.75		2581.38	2702.25	3066	2974.25	3638.25	8352.75
2585.22	2645.5	8221.5	1904.75	5312.75	2581	8258.75		2585.22	2645.5	2972.75	2855.25	3469.5	8221.5
2589.06	2650.75	8412.25	1937.75	5266	2575	7929.75		2589.06	2650.75	3093.75	2918.25	3610.25	8412.25
2592.89	2685	8855	1915.75	5312.5	2564.5	8384.75		2592.89	2685	3096	2964	3621.25	8855
2596.72	2664.75	8892.25	1937	5400	2609.25	8553.75		2596.72	2664.75	3091.5	2961.75	3656.25	8892.25
2600.55	2653.5	8877.5	1944.25	5500.75	2613.25	8766.5		2600.55	2653.5	3116.25	2958.5	3611.5	8877.5
2604.38	2661.5	8921.5	1961.75	5375.75	2613.25	8550		2604.38	2661.5	3091.75	2941	3632.75	8921.5
2608.21	2658.75	9212	1951.25	5400.25	2662.75	8829		2608.21	2658.75	3142.25	3009.75	3682.5	9212
2612.03	2730	9006.75	1897.75	5617.25	2653	9016.25		2612.03	2730	3099.5	2950.75	3612.25	9006.75
2615.85	2701.75	9312.5	1924	5653.75	2610.75	8878		2615.85	2701.75	3195	3028.75	3682.75	9312.5
2619.67	2645.25	9257	1904.5	5703	2626	8862		2619.67	2645.25	3065.5	2958.5	3595.25	9257
2623.49	2738	9347.25	1891.75	5773.25	2654.75	9158		2623.49	2738	3060	2898.5	3538	9347.25
2627.31	2696	9495.75	1938	5475.5	2638.25	8727		2627.31	2696	3103	2992.25	3638	9495.75
2631.12	2662.5	9439.25	1966.25	5707	2672.25	8981.75		2631.12	2662.5	3178.5	3047.75	3737.5	9439.25
2634.93	2673.5	9451.25	1921	5919.75	2676.75	9596		2634.93	2673.5	3202.5	3014.25	3694	9451.25
2638.75	2767.75	9390	1969	6007	2752.5	9351.25		2638.75	2767.75	3150.5	2983	3675.25	9390
2642.55	2799.25	9945.25	2049	5814.25	2836	9169.25		2642.55	2799.25	3204.5	3108.5	3762.25	9945.25
2646.36	2859.25	10129.8	2022	5687.5	2895	9264		2646.36	2859.25	3252.75	3117.25	3821	10129.8
2650.17	2822.75	9634.25	2014.25	5903	2828.25	9534		2650.17	2822.75	3213.75	3031	3750.5	9634.25
2653.97	2960.75	9776.5	2161.25	6156.5	3007	9756		2653.97	2960.75	3290.25	3115.75	3801.5	9776.5
2657.77	3075.75	10097	2206.25	6262.5	3197.75	9999.25		2657.77	3075.75	3374.5	3244.75	3959.25	10097
2661.57	3261.5	9743.5	2339	5989	3461.5	9528.75		2661.57	3261.5	3388.5	3233.5	3987.75	9743.5
2665.37	3564	9684.25	2496.5	6069.75	3825.75	9485		2665.37	3564	3494.75	3357.25	4011.75	9684.25
2669.16	3667.5	9705	2439.5	5803.25	3796.25	9080.25		2669.16	3667.5	3597.5	3383	4042.75	9705
2672.96	3586.5	10101.8	2493.75	6024.25	3750	9457		2672.96	3586.5	3838.5	3595	4284.75	10101.8
2676.75	3677.5	10165.8	2482.5	6008	3730.75	9356		2676.75	3677.5	3918.75	3631.75	4292.5	10165.8
2680.54	3341.75	9918.75	2313	6120.75	3379.25	9795.75		2680.54	3341.75	3719.25	3407	4077.25	9918.75
2684.33	3231.75	9372	2257	6038	3307	9515		2684.33	3231.75	3447.75	3271.25	3844.75	9372
2688.12	3223.75	9244.5	2227	5923.25	3250.75	9153		2688.12	3223.75	3409.75	3197.75	3797.75	9244.5
2691.9	3027.75	9728	2157	6192.5	3056.25	9708.5		2691.9	3027.75	3542.5	3289.5	3900.25	9728
2695.68	3080	9794.25	2120.5	5868.75	3041	9285.5		2695.68	3080	3485.5	3307	3889.25	9794.25
2699.46	2985.25	9788.5	2075.5	6194.5	2968	9641.5		2699.46	2985.25	3464.25	3307.25	3959.75	9788.5
2703.24	2923.5	9110.25	2060.5	6157	2920.25	9477.25		2703.24	2923.5	3310.5	3100.25	3680	9110.25
2707.02	2922.25	9103.5	2056.25	6017.5	2924.25	9171.5		2707.02	2922.25	3291.25	3109.75	3678.5	9103.5
2710.8	2986.5	9273.25	2081.75	5848.5	2946	8989		2710.8	2986.5	3321.75	3128.75	3748.5	9273.25
2714.57	2918.5	9055.5	2061	5892	2876.75	9180		2714.57	2918.5	3364	3133.75	3703.75	9055.5
2718.34	2872.5	9348.5	2106	5997.75	2863.25	9619.5		2718.34	2872.5	3440	3232.75	3846.25	9348.5
2722.11	2901.75	9297.25	2089.75	6109.5	2905.5	9589		2722.11	2901.75	3419	3199.5	3855.5	9297.25
2725.88	2897.5	9585.5	2015	5903.25	2841	8854.25		2725.88	2897.5	3404.75	3188	3830.5	9585.5
2729.64	2819.5	9084.75	2044.5	5803	2801.75	9194.75		2729.64	2819.5	3366.5	3171.5	3747.5	9084.75
2733.41	2949.5	9183	2043.5	5809	2922	9103.25		2733.41	2949.5	3433.5	3266.5	3836.5	9183
2737.17	2978	9392	2045.5	5867.25	2915	9473.5		2737.17	2978	3473	3259.25	3850.75	9392
2740.93	2964.75	9200.5	2092.5	6087.25	2931.5	9483		2740.93	2964.75	3431.5	3231.25	3801	9200.5
2744.69	3007.5	9281.75	2099	5869.5	2967.75	9091.25		2744.69	3007.5	3451.5	3256	3807	9281.75
2748.45	2974.25	9052.5	2068.75	6006.75	2909.5	9625.5		2748.45	2974.25	3496.75	3237	3833.75	9052.5
2752.2	2909.25	9522	2105	5968.25	2900	9275.25		2752.2	2909.25	3529.25	3340	3944.25	9522
2755.95	2897.25	9011.5	2049.25	5606.25	2870.5	8829.25		2755.95	2897.25	3412.75	3206	3764	9011.5
2759.71	2986.25	8904.25	2095	5824	3011.25	9365.25		2759.71	2986.25	3491.25	3301	3842.75	8904.25
2763.45	3101.5	9315	2143.75	5825	3050	9162.25		2763.45	3101.5	3509.75	3350	3909.25	9315
2767.2	3156	9461.25	2207.25	6030	3170.75	9403.75		2767.2	3156	3577.75	3388.25	3905.5	9461.25
2770.95	3153.25	9464.25	2106.25	6259.5	3081.5	9748.25		2770.95	3153.25	3722.75	3456	4036.5	9464.25
2774.69	3107.25	9530.75	2132.5	6102.5	3044.25	9217		2774.69	3107.25	3671.5	3485.25	4078.25	9530.75
2778.43	3181.5	8907.75	2173.25	5728	3178.5	8960.5		2778.43	3181.5	3467.75	3300.25	3823.75	8907.75
2782.17	3213.75	9275.5	2194	5975.75	3193.75	9580.75		2782.17	3213.75	3705.25	3494	4006	9275.5
2785.91	3187.75	9452	2237.25	6198.25	3194.75	9786		2785.91	3187.75	3691	3464.75	3960.75	9452
2789.65	3259	9397	2293.25	6288.5	3322.5	9821		2789.65	3259	3729.5	3510.75	4010.5	9397
2793.38	3458	10105.3	2340.75	6363.25	3475.25	9983		2793.38	3458	3929.5	3699.25	4243.75	10105.3
2797.12	3497.5	9950	2294.5	6364.75	3400	10120.5		2797.12	3497.5	3985.25	3704.25	4221.5	9950
2800.85	3363.25	9985.5	2338.5	6619.75	3379.25	10540.3		2800.85	3363.25	4001	3753.5	4273	9985.5
2804.58	3416.5	9506.75	2368.5	6302.75	3480.25	9565.25		2804.58	3416.5	3964.75	3683.75	4169.5	9506.75
2808.3	3711.5	10038.3	2530.25	6790.75	3749.25	10328.8		2808.3	3711.5	4214	3923.75	4402.25	10038.3
2812.03	3740	10272	2605.25	6702	3825.25	10423		2812.03	3740	4204	3938.75	4377	10272
2815.75	3815	9805.25	2560.75	6481.5	3862	9865.75		2815.75	3815	4195.5	3902.75	4321.5	9805.25
2819.48	3889.25	10311.3	2521	6996	3798.25	10572.8		2819.48	3889.25	4292.25	4055.5	4523.5	10311.3
2823.2	3768.25	10163.5	2631.75	6881.5	3823.25	10431.3		2823.2	3768.25	4431.75	4106	4512	10163.5
2826.91	4040	10029.3	2698.25	6734.75	4166.75	10210		2826.91	4040	4324.75	4064.75	4501	10029.3
2830.63	4288.75	10175.5	2721	6839.75	4225.25	10413.5		2830.63	4288.75	4373.75	4135	4494.25	10175.5
2834.34	4162.5	10458.5	2781.5	7133.5	4169.5	10695.5		2834.34	4162.5	4577.25	4305	4639	10458.5
2838.06	4280	10110.3	2845	7260.25	4340.25	10865.8		2838.06	4280	4463.75	4199.5	4546.5	10110.3
2841.77	4448.25	11145	2855	8011.75	4536	11870.8		2841.77	4448.25	4929	4518.25	4888.75	11145
2845.48	4555.25	11244.3	2854.5	7731.5	4560	11570.8		2845.48	4555.25	4981.5	4598	4962	11244.3
2849.18	4679.5	10270.5	2968.75	7424.25	4665.75	10942.8		2849.18	4679.5	4842.25	4528	4805	10270.5
2852.89	4997.25	11665.5	3214.75	7610.25	5010.25	11274.8		2852.89	4997.25	5412.75	5045.75	5268.75	11665.5
2856.59	5243.75	11603	3272.5	8280	5270.25	12158.3		2856.59	5243.75	5538.75	5069.75	5345.5	11603
2860.3	5291.75	11836.8	3418.75	8090.25	5400.75	11850		2860.3	5291.75	5941.75	5414.5	5607.5	11836.8
2864	5954	12390.8	3775.25	8793	6159.75	12685.8		2864	5954	6104	5631.75	5834	12390.8
2867.69	6115.25	12087	3616.75	9023.5	6144.25	12775.3		2867.69	6115.25	6135.5	5657.25	5778.5	12087
2871.39	6144.75	11921.3	3704.5	8925.25	6176.75	12747		2871.39	6144.75	6158	5704	5771	11921.3
2875.09	5885.25	11891.8	3692.5	8963	6056.75	12770.8		2875.09	5885.25	6287.5	5767.75	5872.5	11891.8
2878.78	5916.75	12097.8	3710	8962.5	6072	12781.3		2878.78	5916.75	6249.5	5721.75	5843.75	12097.8
2882.47	6037.75	13044	3729	9069	6115.25	12863		2882.47	6037.75	6540.5	6025.75	6159.5	13044
2886.16	5773.25	12651	3691.25	9141	5860	13363		2886.16	5773.25	6003	5494.25	5713.25	12651
2889.85	5626.5	12397	3544	9305.5	5662.75	13340.8		2889.85	5626.5	5928.5	5449.5	5541.5	12397
2893.53	5462	12529.3	3493	8493.75	5548.5	12387.8		2893.53	5462	5787	5384.25	5511.75	12529.3
2897.22	5532.75	12731.3	3405.25	8647.75	5539.75	12759.3		2897.22	5532.75	5719.25	5303.25	5443	12731.3
2900.9	5337	12899.3	3412.25	9318.75	5423.25	13910.8		2900.9	5337	5812.75	5341.5	5581.5	12899.3
2904.58	5284.5	12651.8	3418.5	8795	5374.25	13005.5		2904.58	5284.5	5617.75	5202.75	5383.75	12651.8
2908.26	5349.5	12313.8	3424.5	8793	5419.25	12684.5		2908.26	5349.5	5602	5189	5321.25	12313.8
2911.93	5192.5	12974.5	3265.25	8312.5	5290.25	12204.3		2911.93	5192.5	5663	5183.5	5399.25	12974.5
2915.61	5339	12640.3	3207	8614.25	5354.25	12784.8		2915.61	5339	5413	5022.25	5304	12640.3
2919.28	5075	12276.5	3144.75	8661.5	5028.25	13298.5		2919.28	5075	5257	4856.5	5041.75	12276.5
2922.95	5019.5	12384.3	3109	8451.75	5022.75	12914.3		2922.95	5019.5	5360.75	4966.5	5152.75	12384.3
2926.62	5018.75	12429	3192	8482.5	5071	12617.5		2926.62	5018.75	5383.25	4949.25	5167.25	12429
2930.29	4825.25	12503.8	3140.25	8324.25	4935.25	12296.5		2930.29	4825.25	5250	4869.25	5084.25	12503.8
2933.96	4823.5	11942.8	3080.25	8407.5	4849.5	12443		2933.96	4823.5	5237.75	4817.25	5064	11942.8
2937.62	4871.25	12041.5	3112.75	8795.25	4940.75	13055.8		2937.62	4871.25	5287.25	4907.25	5084	12041.5
2941.28	4903.5	12452.3	3113	8565.5	4929.25	12748		2941.28	4903.5	5466	5020.75	5222	12452.3
2944.94	4897	11492	3138.5	8245.25	4905.75	12011.3		2944.94	4897	5069.5	4636	4851.25	11492
2948.6	4646.5	11333.5	3117.75	8199	4783	12007.8		2948.6	4646.5	5169.5	4781	4923	11333.5
2952.26	4659	11448.5	3027.25	8316.5	4824.25	12476.8		2952.26	4659	5171	4807.25	5060.25	11448.5
2955.91	4625.25	10895	2945.5	8263.5	4691	12178.8		2955.91	4625.25	4933	4571.75	4801.75	10895
2959.57	4372.5	10244.8	2856.5	7416.5	4442.5	11339.5		2959.57	4372.5	4527	4207	4472.75	10244.8
2963.22	4180.75	11040.8	2722.5	7411.25	4183.75	11278.5		2963.22	4180.75	4614.25	4310.5	4596.5	11040.8
2966.87	3888.5	9877.5	2503.25	6762.75	3926.75	10063		2966.87	3888.5	4158.5	3875.75	4248.5	9877.5
2970.52	3630.75	9902.5	2418	6664.75	3692.75	10281.5		2970.52	3630.75	4092.25	3860.5	4171.5	9902.5
2974.16	3388.75	10013	2382.25	6217	3449.25	9850.5		2974.16	3388.75	4003.5	3771.5	4142.75	10013
2977.81	3423.25	10114.3	2335.25	6352	3484.25	10066.3		2977.81	3423.25	4014	3757	4207.75	10114.3
2981.45	3237	9416.75	2174	6409.75	3234	10253.3		2981.45	3237	3648	3474.5	3845.25	9416.75
2985.09	3038.25	8846.5	2115.75	5998.75	3061.75	9757.5		2985.09	3038.25	3385.25	3241	3652.5	8846.5
2988.73	2919.5	9085.25	2065.25	6010.5	2940.75	9727		2988.73	2919.5	3414.25	3246.5	3671.25	9085.25
2992.37	2824	8839	2028.25	5788	2857.75	9497.5		2992.37	2824	3404	3209.5	3626.25	8839
2996.01	2660.75	8934.5	1958	5718	2684.25	9387.25		2996.01	2660.75	3323.25	3133	3604.75	8934.5
2999.64	2629.5	9004.25	1928.75	5470.25	2667.75	9193.75		2999.64	2629.5	3218.75	3078.25	3550.5	9004.25
3003.27	2573.25	8861	1873.25	5431.25	2638.25	9047.5		3003.27	2573.25	3103.5	2952.75	3445.5	8861
3006.9	2579.25	8414.25	1829.75	5566	2589.25	9528.5		3006.9	2579.25	3026.25	2926.25	3391.5	8414.25
3010.53	2606	8657.75	1873.5	5403.5	2619	9575.75		3010.53	2606	3131.25	3010	3480.5	8657.75
3014.16	2523.5	8583.5	1895	5268.5	2552.5	9022		3014.16	2523.5	2979.75	2899.25	3355.5	8583.5
3017.78	2416	8692.75	1761	5054.5	2448	8375.75		3017.78	2416	2995.5	2889.25	3368.25	8692.75
3021.41	2388.5	8691	1812.5	5054.75	2484.75	8720.25		3021.41	2388.5	3020.25	2890.5	3396	8691
3025.03	2556.5	8590.5	1878	5039.75	2571	8805.5		3025.03	2556.5	2992	2861.5	3345.25	8590.5
3028.65	2398.25	8838.25	1769.75	5174.25	2416	8929		3028.65	2398.25	3022	2956.75	3390.75	8838.25
3032.27	2429.25	8695.75	1804.5	5394.5	2464.5	9168.25		3032.27	2429.25	2965.5	2916.25	3405.75	8695.75
3035.88	2433.25	8335.75	1777.25	5259	2436	9093.25		3035.88	2433.25	2821.5	2746	3181	8335.75
3039.5	2395.5	8257.25	1765	4973.5	2412.25	8606		3039.5	2395.5	2911.5	2786.25	3261.25	8257.25
3043.11	2355.5	8764.25	1749.75	5117.75	2382.5	8854.5		3043.11	2355.5	3027.25	2906.75	3361.25	8764.25
3046.72	2326.25	8337.5	1809.75	5101.5	2406.75	8734		3046.72	2326.25	2822.25	2736.75	3233.5	8337.5
3050.33	2382.25	8074.5	1748	4736	2420.75	8423.5		3050.33	2382.25	2846	2755.5	3142.75	8074.5
3053.94	2272.5	8627.25	1725.5	5090.25	2333.25	9095		3053.94	2272.5	2933.5	2842.5	3320.5	8627.25
3057.55	2257.75	8261.5	1711	5103.25	2348.25	8738.25		3057.55	2257.75	2834.75	2782.25	3200.5	8261.5
3061.15	2357	8346.5	1737	4796.75	2361.75	8581.25		3061.15	2357	2827.5	2761.75	3184.25	8346.5
3064.75	2298	8319.5	1765.5	5159.5	2310.25	9050.5		3064.75	2298	2801.25	2723.75	3184.75	8319.5
3068.35	2321	8106.25	1744	4990.5	2367.25	8832.5		3068.35	2321	2773.5	2721.75	3143	8106.25
3071.95	2303.75	8210.75	1714	4749.75	2322.75	8412.5		3071.95	2303.75	2806.25	2788.25	3216.75	8210.75
3075.55	2238.5	8353.25	1698.5	4956	2319.25	8762		3075.55	2238.5	2799.25	2751.5	3207	8353.25
3079.14	2275.25	8114	1664.75	4874.5	2293.25	8529.5		3079.14	2275.25	2793.25	2738	3094.75	8114
3082.74	2269.75	8218.25	1702.5	4819.25	2317.5	8501.25		3082.74	2269.75	2796.5	2703.75	3225.75	8218.25
3086.33	2260	8260.5	1705.75	4870.75	2281.25	8277.75		3086.33	2260	2800	2723.25	3177.25	8260.5
3089.92	2218.75	8139.75	1665.25	4904.75	2273.5	8675.75		3089.92	2218.75	2815.5	2735.25	3185.5	8139.75
3093.51	2223.5	8220.75	1694.5	4766.25	2270.75	8552.75		3093.51	2223.5	2767	2709.75	3139.25	8220.75
3097.1	2230.25	7887.25	1753	4848.75	2340.5	8609		3097.1	2230.25	2693.75	2649.75	3062.25	7887.25
3100.68	2240.25	7867	1662.75	4768.25	2274	8586.5		3100.68	2240.25	2777.25	2675.75	3124	7867
3104.26	2221.5	7682	1660.75	5053.5	2225	8959		3104.26	2221.5	2687.25	2602	3060	7682
3107.85	2268.25	7885.5	1680.75	4946.25	2306.25	8630.75		3107.85	2268.25	2724.5	2660.25	3076.5	7885.5
3111.43	2211.25	8510	1677.75	4804.75	2225	8804.25		3111.43	2211.25	2833	2795	3283	8510
3115	2143.25	8401.75	1665	4905.25	2203.25	8706.75		3115	2143.25	2711.75	2713.25	3138.75	8401.75
3118.58	2202.5	7586.25	1654	4939.5	2242.25	8571		3118.58	2202.5	2631.25	2614.75	3040.25	7586.25
3122.16	2224.25	7828	1673	4848.25	2253.75	8641		3122.16	2224.25	2607	2579	2993.75	7828
3125.73	2253.25	8161	1662.5	4889.25	2229.25	8699.75		3125.73	2253.25	2710.75	2712.75	3144.5	8161
3129.3	2189	8296.25	1642.75	4699	2217.75	8279.25		3129.3	2189	2668.75	2648.25	3080.75	8296.25
3132.87	2195	8154.75	1634.75	4466	2234.75	8121.75		3132.87	2195	2632.75	2601.75	2984.25	8154.75
3136.44	2155.25	8188	1665	4768	2175.5	8762.75		3136.44	2155.25	2695.5	2693	3115	8188
3140	2144	7943.25	1647	4798.5	2229.25	8617		3140	2144	2549.25	2555.5	2928.25	7943.25
3143.57	2233.75	8026.5	1657.25	4861	2251.5	9021.25		3143.57	2233.75	2657	2618.5	2995.5	8026.5
3147.13	2170.25	8082.5	1645.5	4969.75	2222.75	8781.75		3147.13	2170.25	2644.5	2614.75	3064.75	8082.5
3150.69	2168.5	8195	1689.75	4930	2247.25	8839		3150.69	2168.5	2624.75	2624.25	3021.75	8195
3154.25	2137.25	8600.5	1695	4795.75	2214.75	8726.75		3154.25	2137.25	2631	2648.25	3058.5	8600.5
3157.81	2178.25	8310.25	1625	5056.75	2220.25	9246.25		3157.81	2178.25	2572.75	2593.5	2969.5	8310.25
3161.36	2179.25	8123.5	1595	4917	2206.5	8870.5		3161.36	2179.25	2575.5	2544.75	2940.75	8123.5
3164.92	2141.25	8611	1685.75	4687.75	2239.75	8640.25		3164.92	2141.25	2710	2726	3147.25	8611
3168.47	2210.5	8567.25	1654.75	4986.75	2270.75	8786		3168.47	2210.5	2599.75	2581.25	2989.75	8567.25
3172.02	2177.5	8412.5	1633	5257.25	2220.25	9474.25		3172.02	2177.5	2571.25	2562	2928.75	8412.5
3175.57	2235	9069	1652	4975.5	2279.5	9003		3175.57	2235	2644	2658.75	3067.5	9069
3179.12	2181	8499	1641.5	4892.75	2227.5	8819.75		3179.12	2181	2605.5	2596.25	3012.75	8499
3182.66	2062	8488.5	1642	4948.25	2141.5	8810.5		3182.66	2062	2637.25	2623.75	3050.25	8488.5
3186.21	2141.75	8342.75	1632	5123.5	2198.25	9131.5		3186.21	2141.75	2585.25	2564.5	2953.25	8342.75
3189.75	2178.75	8649.5	1641	5136.5	2236.75	9103		3189.75	2178.75	2653.25	2631.5	3001.25	8649.5
3193.29	2141	8783.5	1642.75	4994	2203.5	8746.75		3193.29	2141	2740.25	2684.5	3132.25	8783.5
3196.83	2142.75	8179.5	1630.25	4948.5	2200.25	8931.75		3196.83	2142.75	2590	2595.25	2986	8179.5
3200.37	2080.25	7911.25	1618.75	4977.5	2120.75	8831		3200.37	2080.25	2521.75	2534.25	2909.75	7911.25
3203.9	2161.5	8161.75	1615.25	4877.5	2181.25	8677.25		3203.9	2161.5	2572.5	2579.25	2967.75	8161.75
3207.44	2147.75	8326.75	1658.5	5205.75	2199.5	9111		3207.44	2147.75	2632.5	2606.75	3004	8326.75
3210.97	2077.5	7913.75	1618	4597.75	2141.5	8106.25		3210.97	2077.5	2614	2633	2990.25	7913.75
3214.5	2139.75	8188	1663.5	4765.25	2195	8493.25		3214.5	2139.75	2644	2694.75	3090.75	8188
3218.03	2224.25	7519.75	1640.75	4616	2244.75	7783		3218.03	2224.25	2445.75	2504.75	2926.5	7519.75
3221.55	2226.5	7441.5	1621.75	4622.25	2212	7894.75		3221.55	2226.5	2538.25	2536.5	2913.5	7441.5
3225.08	2079.25	7597.25	1597.75	4544.25	2144.25	7882.75		3225.08	2079.25	2613.5	2602.25	2949	7597.25
3228.6	2069.25	7678.5	1636.5	4463	2150.5	8026.75		3228.6	2069.25	2560	2618.75	2975.75	7678.5
3232.12	2165.75	7203	1634.5	4570.5	2279	8400		3232.12	2165.75	2495.25	2499	2866.75	7203
3235.64	2231.75	7476.25	1648.5	4625.25	2303	8453.75		3235.64	2231.75	2642.25	2613.75	2992.5	7476.25
3239.16	2173.75	7302	1653.5	4326.25	2243.25	7767.5		3239.16	2173.75	2589.5	2577.75	3020.75	7302
3242.68	2076	6906	1654.75	4116.75	2180.5	7521.75		3242.68	2076	2544.5	2552.25	2923.5	6906
3246.19	2170.25	7260.25	1608.75	4212.5	2241.25	7692		3246.19	2170.25	2546	2569.5	2965.5	7260.25
3249.71	2137.5	6992.5	1598.5	4342.25	2180.5	7736.75		3249.71	2137.5	2464.25	2501.5	2852	6992.5
3253.22	2037.25	7055	1618.5	4273.75	2144.75	7725.5		3253.22	2037.25	2453.75	2442.25	2832	7055
3256.73	2039.5	7197.25	1573.5	4207.5	2123.25	7841		3256.73	2039.5	2461	2480	2874.5	7197.25
3260.24	2018.25	6973.5	1591.5	4114.5	2114	7575		3260.24	2018.25	2429.75	2439.75	2827.75	6973.5
3263.74	2073.25	6877.75	1584	4116	2124.25	7622.5		3263.74	2073.25	2441.5	2465.75	2857.25	6877.75
3267.25	2004.25	6845.75	1541.5	4235.5	2073.75	7909.75		3267.25	2004.25	2398.25	2450.5	2809.5	6845.75
3270.75	2072.75	6865.25	1589.25	4210.5	2118.25	7522.25		3270.75	2072.75	2457.5	2504.75	2843.5	6865.25
3274.25	2099.25	7288.75	1579.25	4182.5	2109.75	7868		3274.25	2099.25	2519.25	2531.25	2907.5	7288.75
3277.76	2069.75	6995.75	1579.25	4237.5	2122.5	7882.25		3277.76	2069.75	2450.5	2496	2874.5	6995.75
3281.25	2054	6715	1561.5	4183.75	2113	7526		3281.25	2054	2407.5	2448	2796.25	6715
3284.75	2047.5	7271.25	1555.25	4064.75	2111.5	7507		3284.75	2047.5	2463.5	2532.25	2870.5	7271.25
3288.25	2075.25	7078.25	1544.5	4112.75	2085.25	7845		3288.25	2075.25	2420	2424.25	2824.25	7078.25
3291.74	2021.25	6825.75	1562.5	4010	2059	7580.25		3291.74	2021.25	2385.5	2445.5	2776.25	6825.75
3295.23	2024.5	6478.5	1570.5	4014.75	2079.5	7446.5		3295.23	2024.5	2358.5	2424.5	2763.75	6478.5
3298.72	2007.5	6822	1566.25	4317	2091.75	7912		3298.72	2007.5	2371.75	2449.75	2815.5	6822
3302.21	1990.25	6750.75	1526	4190.5	2041.25	7814		3302.21	1990.25	2414.25	2471	2812.25	6750.75
3305.7	2027	7113.5	1559.75	4151	2088	7459.25		3305.7	2027	2462	2499.25	2892.5	7113.5
3309.18	1998.25	6989.25	1539.5	4128.75	2062.5	7534.5		3309.18	1998.25	2401	2458.5	2792	6989.25
3312.66	2056.5	6726.25	1591.25	4129.5	2114.75	7698.75		3312.66	2056.5	2370.25	2405	2710.75	6726.25
3316.15	2048.5	7116.75	1570.75	4096.75	2137.5	7549.25		3316.15	2048.5	2411	2446	2807.75	7116.75
3319.63	2035.5	6878.25	1472.75	3992.75	2009.75	7400.25		3319.63	2035.5	2323.5	2364.75	2745.25	6878.25
3323.1	1888	6294.75	1524.25	3917.25	1965.25	7318		3323.1	1888	2273.75	2344.75	2661.5	6294.75
3326.58	1926.75	6728	1548	4218	2049.75	7786.25		3326.58	1926.75	2279	2419	2735.25	6728
3330.06	1996.5	6990.5	1548.75	4253	2089.25	7915.75		3330.06	1996.5	2395.75	2447.25	2782.25	6990.5
3333.53	2030.25	6603.25	1537.25	3936	2078.75	7321.75		3333.53	2030.25	2284.25	2363.75	2676.25	6603.25
3337	2018.75	6541.5	1525.75	3936.75	2054.25	7335.25		3337	2018.75	2304.75	2353.75	2697.25	6541.5
3340.47	2018.75	6249	1565.25	4085.75	2099	7447		3340.47	2018.75	2244.5	2267	2595.75	6249
3343.94	1994	6637.5	1526.5	4108	2052.75	7896		3343.94	1994	2309.25	2345.5	2729.75	6637.5
3347.41	1966	7161.25	1538	4336	2020.5	8229.75		3347.41	1966	2359.25	2436.5	2751.75	7161.25
3350.87	1959.25	6696.75	1554.5	4054.75	2055.75	7518.25		3350.87	1959.25	2332	2408	2720.75	6696.75
3354.33	1977	6713	1513.75	3760	2024.75	7124.5		3354.33	1977	2310.5	2411.75	2723	6713
3357.8	1993.75	6624.25	1528.5	3828.5	2068.5	7120		3357.8	1993.75	2311.25	2380.25	2702.75	6624.25
3361.26	2029.75	6467	1525.25	4059.25	2075.25	7632		3361.26	2029.75	2308	2387.5	2739	6467
3364.71	2026	6438	1473	4260	2018.75	7966		3364.71	2026	2247.25	2314.75	2618	6438
3368.17	1942.5	6422	1504.75	3975.25	1985.5	7451.5		3368.17	1942.5	2271.5	2292.5	2614	6422
3371.63	1889.25	6546.5	1522.75	3738	1969.5	7273.25		3371.63	1889.25	2232.75	2282.5	2590.75	6546.5
3375.08	1936.25	6750.25	1564.25	4063.5	2052.25	7815.5		3375.08	1936.25	2310.25	2407.5	2695.75	6750.25
3378.53	2018.5	6772	1530.75	4194	2078.5	7772		3378.53	2018.5	2286	2381	2771.75	6772
3381.98	1968.5	6701	1484.75	3949.5	1989	7309.5		3381.98	1968.5	2304.25	2354	2696.5	6701
3385.43	1928.25	6798.5	1538.75	4042.25	2029	7741		3385.43	1928.25	2304.75	2423	2759.25	6798.5
3388.88	1966	6528.75	1492.5	3958.25	2065.25	7611.75		3388.88	1966	2246.25	2311.5	2621.5	6528.75
3392.32	1951.5	6577.25	1464	4141.75	2031	7771.5		3392.32	1951.5	2183.5	2266.75	2557.25	6577.25
3395.77	1985.5	6573	1501.5	3989.75	2002.75	7551.5		3395.77	1985.5	2270.25	2366.25	2655.25	6573
3399.21	1924	6355.5	1536.25	3816.5	1974.75	7181.25		3399.21	1924	2311.25	2341.25	2660	6355.5
3402.65	1956	6494.5	1552.25	3932	2016.25	7432.5		3402.65	1956	2299	2359.25	2675.25	6494.5
3406.09	1945.75	6598	1476	3933.75	2022.75	7586.5		3406.09	1945.75	2236.75	2366.75	2676.5	6598
3409.53	1911.5	6564.75	1478.25	4141.5	1935.5	7792.25		3409.53	1911.5	2237.5	2322.25	2617.25	6564.75
3412.96	1931	6589	1509	3919.25	1994.5	7370.25		3412.96	1931	2275.75	2390.25	2699.25	6589
3416.4	1918.75	6593.25	1460.75	4052	2010.75	7408.25		3416.4	1918.75	2272.25	2349	2632.5	6593.25
3419.83	2013	6546.25	1471.25	3832.25	2027.25	7261.75		3419.83	2013	2210.25	2352.75	2618.75	6546.25
3423.26	2009.75	6482	1509.75	3994	2010.5	7456.5		3423.26	2009.75	2130.25	2300.75	2583.5	6482
3426.69	1909.75	6384.5	1446.5	3736.75	1955.75	6973.75		3426.69	1909.75	2192.75	2242.5	2605.5	6384.5
3430.11	1905.5	6324.5	1485	3832	1946	7264.25		3430.11	1905.5	2214.75	2317.25	2602.25	6324.5
3433.54	1952.5	6254.75	1472.5	3808.25	1975.75	6993.75		3433.54	1952.5	2145.25	2239.75	2541.75	6254.75
3436.96	1927.5	6142.5	1486	4043.75	1963.5	7748		3436.96	1927.5	2136.5	2257.25	2523.75	6142.5
3440.39	1872.75	6340.25	1499.5	3960.75	1928	7356.25		3440.39	1872.75	2197.25	2303.25	2534	6340.25
3443.81	1855.25	6060	1519.25	3766.5	1980	7324.5		3443.81	1855.25	2166	2263.25	2494	6060
3447.23	1941.5	6798	1483.5	3937.25	2005.75	7245.25		3447.23	1941.5	2247.75	2379.75	2660.25	6798
3450.65	1971.5	6556.25	1494.25	3847.25	1974.25	7154		3450.65	1971.5	2244.75	2311.5	2643.75	6556.25
3454.06	1900	6704.5	1494.25	3825.75	1958	7259.25		3454.06	1900	2237.5	2362.75	2648.25	6704.5
3457.48	1846.75	6190.75	1435.75	3907	1890.5	7378.25		3457.48	1846.75	2098	2215.75	2455.75	6190.75
3460.89	1855.75	6132.25	1459.5	3850.75	1929.5	7300.25		3460.89	1855.75	2180.25	2306.75	2540.5	6132.25
3464.3	1887.75	6416	1465	3706	1963	6934.75		3464.3	1887.75	2206	2327.5	2576.5	6416
3467.71	1895	6301.25	1509.75	3674.5	1963.25	7099.75		3467.71	1895	2165.25	2304.25	2550	6301.25
3471.12	1868	6034.5	1474.75	3742.25	1944.25	7188.25		3471.12	1868	2110.75	2201.5	2451	6034.5
3474.52	1852.75	6922.25	1513.5	3622.25	1945.25	7084.75		3474.52	1852.75	2278	2381.75	2681.75	6922.25
3477.93	1784.5	6631.5	1482.5	3892.75	1963.25	7820.75		3477.93	1784.5	2222	2312.5	2612.75	6631.5
3481.33	1872.25	5986	1424	3696.75	1976.75	7123.25		3481.33	1872.25	2061	2201.25	2456	5986
3484.73	1841.75	5914.5	1457	3690.25	1935.75	7388.25		3484.73	1841.75	1994.75	2081.25	2342.75	5914.5
3488.13	1941.5	6175	1430.5	3740	2036	7383.25		3488.13	1941.5	2068	2199.75	2478.25	6175
3491.53	1930.75	6356.5	1445.75	3567.25	1977.25	6971.75		3491.53	1930.75	2120	2279	2516.5	6356.5
3494.93	1867.25	6441	1492.75	3786.75	1930.75	7056.25		3494.93	1867.25	2169.5	2298	2572.5	6441
3498.32	1809	6260.25	1434	3750	1906	6983		3498.32	1809	2061.75	2166.75	2415.25	6260.25
3501.72	1815.5	5759.75	1386.75	3670.25	1891.75	6903		3501.72	1815.5	2005.25	2107.75	2347.25	5759.75
3505.11	1818.5	5781.25	1430.75	3614	1885	7035.75		3505.11	1818.5	2050.5	2141	2391.5	5781.25
3508.5	1823.75	5628	1418.25	3610.5	1893	6909.5		3508.5	1823.75	2000	2109.25	2304.25	5628
3511.89	1894.25	6088	1450.25	3423	1960.25	6683.75		3511.89	1894.25	2058.25	2169.5	2454.5	6088
3515.28	1847.75	5813.5	1465.75	3667	1912.75	7242.25		3515.28	1847.75	1998.25	2105	2395.25	5813.5
3518.66	1846	6176.75	1408.5	3576.5	1929	6989.5		3518.66	1846	2059.25	2178	2427	6176.75
3522.04	1827	6277.75	1393.75	3607.25	1874	7221		3522.04	1827	2090	2230	2482.75	6277.75
3525.43	1787.5	6193.5	1416.5	3922.75	1872.75	7560.75		3525.43	1787.5	2097.5	2186.75	2489	6193.5
3528.81	1842.25	6131.25	1432.25	3589.75	1910.25	6755.5		3528.81	1842.25	2054.75	2173.5	2458.25	6131.25
3532.19	1796.25	6231.25	1394	3550	1885.25	6659.75		3532.19	1796.25	2020.5	2121.25	2374.25	6231.25
3535.56	1777.5	6318	1419.5	3500	1821	6572		3535.56	1777.5	2052	2194.25	2427.75	6318
3538.94	1728.5	6055.75	1393.5	3372	1856.5	6452.75		3538.94	1728.5	2013.25	2144.25	2337	6055.75
3542.31	1767.25	6014.25	1382.75	3353.75	1854.5	6726		3542.31	1767.25	1997.25	2119	2387.25	6014.25
3545.69	1850.75	6029.25	1395.25	3586.75	1867.5	7000		3545.69	1850.75	1997.5	2125.5	2380	6029.25
3549.06	1811	5913	1368.5	3577.5	1797.5	7071		3549.06	1811	1986	2123.25	2352.5	5913
3552.43	1774	5974.25	1364.75	3590.5	1808.25	7254.25		3552.43	1774	2000	2108	2379	5974.25
3555.8	1763	5962	1351	3622	1774	6996.25		3555.8	1763	1912	2036.75	2311	5962
3559.16	1753.25	5603.5	1378	3494.75	1786.75	6595		3559.16	1753.25	1916	2048.75	2281	5603.5
3562.53	1796.25	6092.75	1410.75	3452.25	1838	6682		3562.53	1796.25	2032	2144.5	2402.75	6092.75
3565.89	1726.75	6277.75	1336.25	3671.75	1770	7415.75		3565.89	1726.75	1974.5	2129	2378.75	6277.75
3569.25	1790.5	5905.25	1371.25	3589	1841.5	6869		3569.25	1790.5	1943	2042.5	2311.25	5905.25
3572.61	1756.5	5937.5	1410.75	3361.5	1835.75	6516.25		3572.61	1756.5	1954.75	2083.25	2304.75	5937.5
3575.97	1789.75	5969.25	1418	3412	1866.5	6845.5		3575.97	1789.75	2000	2120	2349.25	5969.25
3579.33	1787	6070.5	1403.25	3535.25	1878	7258		3579.33	1787	2006	2122	2390	6070.5
3582.68	1772.25	6319	1370	3453	1788.25	6986.5		3582.68	1772.25	2045.75	2183.5	2430.75	6319
3586.04	1727.75	5791	1394.25	3508	1812.25	7013		3586.04	1727.75	1947	2064.5	2275	5791
3589.39	1737	5948.5	1371.5	3553.5	1831	7351.5		3589.39	1737	1933	2035.25	2267.75	5948.5
3592.74	1783.75	6270	1354	3798.5	1862.5	7800.25		3592.74	1783.75	2008	2151.75	2377	6270
3596.09	1681.5	6086.5	1305.75	3487.75	1679	7067.25		3596.09	1681.5	1967.75	2115.75	2381.25	6086.5
3599.44	1688.5	6117	1343.5	3477.25	1711.5	7109.75		3599.44	1688.5	1903.5	2053	2284.75	6117
3602.78	1731	5823.25	1341.25	3506.25	1774	7025.5		3602.78	1731	1899.75	2006	2225.5	5823.25
3606.13	1697	5513.25	1341.25	3371.25	1748.5	6787.5		3606.13	1697	1835	1952	2153.5	5513.25
3609.47	1662.25	5748.5	1313	3286	1706.5	6670.75		3609.47	1662.25	1848.75	1974.25	2201.75	5748.5
3612.81	1646.5	5538.25	1328.5	3359.75	1720.75	6898		3612.81	1646.5	1841	1961.75	2142.5	5538.25
3616.15	1683.25	5554.25	1339	3217.75	1729.5	6429		3616.15	1683.25	1803.5	1962	2148.25	5554.25
3619.49	1681	5875	1345	3389	1742.25	6856.75		3619.49	1681	1939	2055.25	2276	5875
3622.82	1644.25	5974.75	1332.75	3156.75	1733	6482.5		3622.82	1644.25	1900.5	2059	2294	5974.75
3626.16	1697.5	6023.75	1331.5	3260.25	1771	6709.25		3626.16	1697.5	1973.5	2122.5	2318	6023.75
3629.49	1650.75	6104	1326.25	3525.75	1738	7082.75		3629.49	1650.75	1924.75	2071.5	2313	6104
3632.82	1660.75	5585	1305.75	3429.25	1709.5	6940.5		3632.82	1660.75	1825.5	1951.25	2158.5	5585
3636.15	1669.75	5417	1295.5	3270.25	1717	6674.5		3636.15	1669.75	1760	1923	2104.25	5417
3639.48	1649	5537.75	1280.25	3444.75	1700.5	6835.75		3639.48	1649	1837.5	1964.75	2144.5	5537.75
3642.81	1628.75	5753.5	1308.5	3276.5	1689.25	6617.25		3642.81	1628.75	1839.5	1966.5	2204.5	5753.5
3646.14	1613	5506	1310	3213.5	1677.5	6472.5		3646.14	1613	1739.25	1862.25	2081.75	5506
3649.46	1616.5	5414	1325.5	3441.75	1669	6965.75		3649.46	1616.5	1771.25	1903.75	2087.25	5414
3652.78	1611.25	5968	1343.5	3242.5	1677.75	6428.75		3652.78	1611.25	1839	2026.5	2237.25	5968
3656.1	1604.5	5625.75	1314	3142.25	1704.75	6132.5		3656.1	1604.5	1816.25	1940.25	2130.5	5625.75
3659.42	1640.75	5239.5	1279.75	3152.5	1725.75	6323.25		3659.42	1640.75	1756	1897	2074.75	5239.5
3662.74	1663.5	5595.5	1295.75	3280	1761	6829		3662.74	1663.5	1830	2008	2198	5595.5
3666.06	1703	5733.5	1315.25	3377.5	1719.25	7135.75		3666.06	1703	1806.25	1992.5	2210	5733.5
3669.37	1599.25	5709.75	1318	3299	1665.5	6815.75		3669.37	1599.25	1817.5	1952	2182.5	5709.75
3672.68	1628.75	5852	1288.75	3353.5	1739.5	6967.25		3672.68	1628.75	1823	1962.75	2173.25	5852
3676	1606	5855.25	1278.75	3321.25	1683.5	6797.5		3676	1606	1776.5	1974	2184	5855.25
3679.31	1639.75	6057.5	1300.5	3076.5	1709.5	6299		3679.31	1639.75	1850.25	1979	2208.5	6057.5
3682.61	1648.5	5638.5	1294.75	3271	1705	6519.5		3682.61	1648.5	1773.75	1919.5	2164	5638.5
3685.92	1608.75	5208.25	1266	3209.75	1685.25	6416.75		3685.92	1608.75	1693.25	1799.25	1979.75	5208.25
3689.23	1581.75	5642	1254.25	3164.5	1628.5	6620.25		3689.23	1581.75	1769.75	1903.75	2098.75	5642
3692.53	1536.5	5540.25	1241.5	3226	1587.5	6950.75		3692.53	1536.5	1750.5	1889.5	2093	5540.25
3695.83	1581	5329.25	1270.5	3151.5	1662.75	6570.75		3695.83	1581	1722	1841.25	2029.25	5329.25
3699.13	1575	5392	1259.5	3194.25	1663.75	6555.25		3699.13	1575	1779.25	1906.75	2081	5392
3702.43	1659.5	5517.25	1325	3147.75	1745	6445.75		3702.43	1659.5	1779.75	1914.75	2125.75	5517.25
3705.73	1616	5455.75	1287.75	3108	1657.25	6427.75		3705.73	1616	1729.5	1881.25	2074.5	5455.75
3709.03	1604.75	5544.75	1252.25	3110.25	1636.25	6456.25		3709.03	1604.75	1685.5	1821.5	2014.25	5544.75
3712.32	1615	5720.5	1252.5	3105	1631.75	6685		3712.32	1615	1705	1858.25	2060.5	5720.5
3715.61	1545	5352.5	1271.25	3269.5	1618.5	6683.75		3715.61	1545	1667	1800.75	1983.25	5352.5
3718.9	1571.5	5064.5	1250.25	3027.5	1625.25	6183.5		3718.9	1571.5	1702.5	1842.75	2043.75	5064.5
3722.19	1552.75	5526.25	1249.25	3063	1596.25	6367.5		3722.19	1552.75	1756	1923.75	2107.5	5526.25
3725.48	1536.75	5982.5	1288.25	3205.75	1622.5	6567.5		3725.48	1536.75	1761.75	1961.25	2156.25	5982.5
3728.77	1561.75	5256.5	1269.5	3265.75	1673	6758.5		3728.77	1561.75	1645.75	1801	1986	5256.5
3732.06	1575.5	5317.5	1257.25	3091.75	1658	6495.75		3732.06	1575.5	1755	1869	2081.25	5317.5
3735.34	1566.25	5575	1204.75	3128.25	1603.5	6525.5		3735.34	1566.25	1769.5	1940.75	2139	5575
3738.62	1537.5	6099	1205.75	3186	1567.75	6375.75		3738.62	1537.5	1777.75	1940.5	2155.25	6099
3741.9	1527.5	5690.25	1233	3049.25	1592.75	6084.25		3741.9	1527.5	1685.75	1827.5	2040.75	5690.25
3745.18	1520	5518	1220.75	2917.75	1534.25	5809.5		3745.18	1520	1707	1814	2016.5	5518
3748.46	1508.25	5819	1210	2985.25	1552.75	5946.5		3748.46	1508.25	1690.25	1854	2019.5	5819
3751.74	1506.25	5798.75	1220.25	3131	1532	6418.25		3751.74	1506.25	1729.75	1907.5	2099	5798.75
3755.01	1528.5	5332.25	1220.5	3102.5	1576.25	6248.25		3755.01	1528.5	1696.5	1844.25	2005.75	5332.25
3758.28	1575	5336	1245.25	3055.5	1592.25	6202.5		3758.28	1575	1709.5	1875.75	2036.5	5336
3761.55	1554.25	5749	1251	3125.75	1574.25	6594		3761.55	1554.25	1714.75	1899.5	2048.75	5749
3764.82	1503.25	5601.25	1200.25	3064	1563.5	6548.25		3764.82	1503.25	1694	1848.75	2014.25	5601.25
3768.09	1504.75	5693.25	1209.25	2957	1564.25	6295.75		3768.09	1504.75	1766.75	1893.75	2113.75	5693.25
3771.36	1529	5926	1259.5	3135	1582	6468.5		3771.36	1529	1803.5	1974.75	2178.25	5926
3774.63	1466.25	5639.25	1218.75	3107.25	1515.5	6599.75		3774.63	1466.25	1716.5	1875.25	2070.25	5639.25
3777.89	1516.75	5102	1235.25	3030.75	1574.5	6191.25		3777.89	1516.75	1606.75	1754.25	1917	5102
3781.15	1516.5	5572.75	1219.5	3189.75	1561.75	6444.25		3781.15	1516.5	1696.75	1845	2040.75	5572.75
3784.41	1503.5	5343.75	1221.75	2867	1605	5973.75		3784.41	1503.5	1667.5	1781.75	1984.25	5343.75
3787.67	1477.5	5381.5	1197.25	3035.75	1575.25	6522.25		3787.67	1477.5	1624	1779	1962	5381.5
3790.93	1475.75	5390.75	1196.75	3231.25	1555.75	6963		3790.93	1475.75	1679.75	1817.5	1992.75	5390.75
3794.19	1472.25	5367.5	1212.25	3303	1550.25	6823.75		3794.19	1472.25	1654.5	1816.5	2031	5367.5
3797.44	1458.5	5191.5	1207.75	3075	1531.75	6193.25		3797.44	1458.5	1608.25	1747.75	1912	5191.5
3800.69	1477.5	5454.25	1214	2986.5	1561.25	6293.5		3800.69	1477.5	1629.75	1757	1971	5454.25
3803.95	1499.25	5382.25	1191.25	3132.75	1576.5	6766.5		3803.95	1499.25	1616	1764.5	1946	5382.25
3807.2	1556	5127	1200.25	2990.5	1607.5	6240		3807.2	1556	1637.5	1784.75	1934	5127
3810.45	1498	5368	1187.75	2861.25	1501.75	5794.75		3810.45	1498	1672.25	1814.5	1983.25	5368
3813.69	1511	5381	1210.5	2810.75	1551.5	5745		3813.69	1511	1584.5	1747	1902.25	5381
3816.94	1475.5	5295.75	1185.5	2862	1530.25	6172.25		3816.94	1475.5	1614.75	1750.5	1905.5	5295.75
3820.18	1451.25	4991.75	1168.5	2734.75	1499	6013.5		3820.18	1451.25	1621.25	1794.25	1916.75	4991.75
3823.43	1507.25	5167.25	1203.75	2972.25	1524.75	6200		3823.43	1507.25	1645.75	1829.75	1986	5167.25
3826.67	1467.75	5574	1168	2931.25	1512.5	6269.5		3826.67	1467.75	1630.5	1786	1956.5	5574
3829.91	1428.25	5520.25	1162.75	2854	1463.75	6098		3829.91	1428.25	1578.75	1713.25	1867.5	5520.25
3833.14	1425.75	5269.25	1171.25	2908	1469.75	6388.75		3833.14	1425.75	1546.25	1658.25	1783.25	5269.25
3836.38	1423.25	5354.75	1155	3044.25	1478.25	6440.5		3836.38	1423.25	1563.75	1701.5	1856.75	5354.75
3839.62	1418	5573.75	1166	3080.75	1484.25	6176.5		3839.62	1418	1622.5	1781.5	1909.5	5573.75
3842.85	1465	5685.5	1209.5	2760.5	1551.5	5718.75		3842.85	1465	1685.5	1827.5	1992.25	5685.5
3846.08	1429.5	5705	1180.25	2770.25	1519.75	6102		3846.08	1429.5	1660.5	1822.5	1987.75	5705
3849.31	1412.5	5586.25	1197.25	2779.5	1494.75	6248		3849.31	1412.5	1594.5	1751	1905.75	5586.25
3852.54	1468.5	5119	1173	2977.25	1506.75	6655		3852.54	1468.5	1553.25	1698.5	1816	5119
3855.77	1422.25	4878	1170.25	2883	1486	6276.5		3855.77	1422.25	1509.25	1660	1782	4878
3859	1407.5	4906.75	1162.75	2819	1488.75	6146.75		3859	1407.5	1502.5	1639.75	1786.75	4906.75
3862.22	1468.75	5233.5	1172.25	2871.75	1506	6104.25		3862.22	1468.75	1561.5	1723.5	1839	5233.5
3865.44	1459.75	5508.5	1163.75	2911.5	1513.75	5936.5		3865.44	1459.75	1564.25	1703.25	1868.5	5508.5
