# Supplementary material for: Mechanism of the electrochemical hydrogenation of graphene
Source: Nat Commun. 2025 Nov 28;16:10741. doi: 10.1038/s41467-025-65771-3 (PMC12663420; doi:10.1038/s41467-025-65771-3)
Supplement: Supplementary file 3 — Supplementary Data 1-5 [file 41467_2025_65771_MOESM3_ESM.zip › Supplementary Data 5.xlsx]

## Sheet: Sheet1
	0 V	-1 V	-1.7 V	-2.1 V
Raman shift	Intensity	Intensity	Intensity	Intensity
cm-1	a.u.	a.u.	a.u.	a.u.
-429.927	604	615	612	611
-424.482	610	615	608	615
-419.04	608	615	610	613
-413.601	606	614	607	611
-408.165	609	616	610	613
-402.733	610	619	609	613
-397.303	612	615	613	615
-391.877	607	612	615	614
-386.454	609	615	610	619
-381.033	605	609	613	615
-375.616	605	613	609	611
-370.202	612	610	615	610
-364.791	604	612	607	618
-359.383	609	615	613	613
-353.979	613	613	611	611
-348.577	605	614	612	615
-343.178	610	617	611	615
-337.783	611	607	614	617
-332.39	609	612	612	610
-327.001	606	610	617	610
-321.615	609	616	617	615
-316.231	609	611	612	614
-310.851	607	613	614	614
-305.474	612	610	614	617
-300.1	609	610	610	615
-294.729	608	615	612	615
-289.361	608	613	607	611
-283.996	613	616	609	619
-278.634	610	610	611	619
-273.276	607	619	610	619
-267.92	610	610	611	612
-262.567	610	614	614	615
-257.218	609	612	610	613
-251.871	605	612	609	616
-246.527	610	612	612	611
-241.187	607	616	609	618
-235.849	609	616	606	612
-230.515	604	612	612	619
-225.183	607	611	609	608
-219.855	602	615	611	611
-214.529	610	613	612	615
-209.207	609	614	612	615
-203.888	610	611	622	611
-198.571	610	611	607	608
-193.258	610	606	612	613
-187.948	603	613	612	612
-182.64	612	613	616	611
-177.336	614	614	613	612
-172.035	603	615	610	609
-166.736	611	615	620	615
-161.441	608	619	612	615
-156.148	609	613	613	610
-150.859	608	615	608	613
-145.573	610	615	609	614
-140.289	610	612	614	612
-135.009	608	616	607	615
-129.732	610	611	607	616
-124.457	607	612	607	613
-119.186	607	613	614	613
-113.917	609	614	613	613
-108.652	610	615	615	615
-103.389	610	613	616	611
-98.1295	609	615	614	616
-92.8729	607	615	611	614
-87.6192	608	614	611	613
-82.3685	606	615	613	617
-77.1208	604	615	609	616
-71.876	611	610	615	615
-66.6342	607	615	611	615
-61.3953	604	612	606	614
-56.1594	607	612	610	615
-50.9264	609	614	611	613
-45.6964	608	610	613	608
-40.4693	606	616	612	611
-35.2452	612	612	613	608
-30.024	610	614	611	615
-24.8057	608	616	612	611
-19.5903	608	621	608	610
-14.3779	612	615	620	611
-9.16844	636	656	645	635
-3.96187	755	756	755	743
1.24177	704	743	728	701
6.44249	614	625	623	623
11.6403	608	614	613	610
16.8352	606	612	616	613
22.0271	609	614	613	616
27.2162	606	612	611	614
32.4024	609	615	614	616
37.5856	605	618	610	612
42.7659	603	610	612	613
47.9434	611	615	608	614
53.1179	610	618	611	614
58.2896	611	615	607	618
63.4583	606	610	614	619
68.6241	606	611	611	617
73.7871	608	614	610	619
78.9472	608	614	616	613
84.1044	609	614	612	615
89.2587	607	614	609	611
94.4101	605	609	613	619
99.5586	603	615	608	613
104.704	609	617	612	612
109.847	606	613	606	613
114.987	604	616	610	611
120.124	607	616	611	615
125.258	607	612	612	616
130.39	606	613	615	614
135.518	612	621	619	618
140.644	617	628	624	622
145.766	638	647	647	641
150.886	664	666	660	670
156.003	671	687	666	665
161.117	678	680	685	681
166.229	684	692	689	682
171.337	701	708	708	691
176.443	697	714	707	691
181.546	708	716	708	705
186.646	718	723	712	702
191.743	721	725	709	712
196.837	725	725	730	710
201.928	730	752	736	741
207.017	751	771	745	752
212.103	740	784	771	748
217.186	782	791	778	771
222.266	810	837	800	803
227.343	860	865	839	826
232.418	864	896	855	844
237.489	910	920	876	862
242.558	949	945	937	902
247.624	957	997	946	923
252.687	983	984	948	944
257.748	998	996	965	960
262.805	981	1040	965	951
267.86	1004	992	984	972
272.912	1004	1015	987	980
277.961	991	1078	1010	970
283.008	1021	1057	995	993
288.051	1012	1030	1019	985
293.092	1006	1034	974	974
298.13	1018	1034	997	987
303.165	992	1019	1003	971
308.198	1022	1024	967	956
313.227	985	1021	1006	970
318.254	1010	1041	1031	978
323.278	1023	1070	1015	969
328.3	1022	1065	996	1020
333.318	1019	1042	1002	987
338.334	1002	1026	1014	972
343.347	1012	1041	1014	979
348.357	1018	1079	981	966
353.365	1024	1034	1014	1012
358.369	1010	1039	1026	1000
363.371	1019	1032	1018	958
368.37	999	1054	1014	973
373.367	1036	1082	1011	971
378.36	1030	1063	1021	960
383.351	1037	1039	1011	998
388.34	1002	1067	1007	999
393.325	1061	1051	1047	1000
398.308	1052	1053	1022	1027
403.287	1043	1043	1027	1014
408.265	1051	1077	1016	1015
413.239	1077	1048	1022	999
418.211	1055	1088	1032	1005
423.18	1017	1069	1015	991
428.146	1055	1074	1019	1006
433.109	1053	1066	1033	1007
438.07	1058	1059	1032	1012
443.028	1033	1084	1071	1031
447.983	1001	1070	1038	1008
452.936	1044	1104	1042	976
457.886	1045	1065	1027	981
462.833	1054	1071	1032	991
467.777	1025	1089	1044	1015
472.719	1053	1071	1055	1025
477.658	1062	1055	1041	1005
482.594	1066	1086	1045	1033
487.527	1035	1092	1061	1023
492.458	1066	1094	1036	1010
497.386	1066	1068	1035	1022
502.312	1066	1085	1042	1003
507.234	1091	1104	1055	1035
512.154	1064	1093	1052	1012
517.072	1071	1139	1072	1012
521.986	1082	1104	1050	1081
526.898	1074	1100	1080	1057
531.808	1101	1097	1069	1043
536.714	1104	1153	1057	1015
541.618	1063	1072	1038	1072
546.519	1058	1114	1092	1028
551.418	1092	1159	1083	1030
556.313	1079	1157	1082	1062
561.207	1125	1096	1065	1056
566.097	1096	1141	1051	1028
570.985	1080	1114	1081	1023
575.87	1107	1149	1085	1036
580.752	1087	1103	1040	1019
585.632	1132	1136	1048	1037
590.509	1091	1124	1044	1030
595.384	1080	1088	1086	1021
600.255	1100	1146	1077	1011
605.125	1083	1110	1087	1020
609.991	1103	1155	1074	1055
614.855	1103	1126	1065	1026
619.716	1093	1132	1076	1050
624.574	1129	1119	1082	1028
629.43	1108	1150	1051	1049
634.283	1122	1154	1083	1029
639.134	1094	1147	1077	1000
643.982	1101	1113	1100	1055
648.827	1130	1156	1073	1061
653.67	1097	1160	1070	1042
658.51	1131	1119	1089	1038
663.347	1114	1135	1081	1041
668.182	1112	1129	1099	1070
673.014	1116	1172	1074	1043
677.843	1124	1155	1073	1048
682.67	1103	1163	1073	1067
687.494	1104	1155	1078	1044
692.316	1134	1139	1084	1087
697.135	1092	1165	1079	1052
701.951	1146	1188	1089	1060
706.765	1120	1183	1101	1064
711.576	1092	1172	1111	1061
716.385	1103	1155	1091	1069
721.191	1131	1183	1091	1089
725.994	1141	1156	1095	1071
730.794	1132	1179	1097	1071
735.593	1180	1206	1115	1095
740.388	1193	1201	1147	1117
745.181	1146	1232	1159	1091
749.971	1155	1185	1134	1038
754.759	1130	1191	1105	1063
759.544	1139	1193	1116	1068
764.326	1154	1195	1120	1068
769.106	1150	1190	1115	1090
773.883	1150	1202	1148	1097
778.658	1182	1208	1140	1110
783.43	1164	1235	1115	1095
788.2	1150	1228	1178	1134
792.967	1191	1280	1172	1145
797.731	1180	1282	1154	1137
802.493	1215	1306	1166	1151
807.252	1256	1295	1185	1165
812.009	1254	1315	1190	1173
816.763	1256	1260	1221	1157
821.514	1212	1287	1188	1156
826.263	1207	1285	1192	1166
831.01	1232	1289	1208	1170
835.754	1255	1283	1211	1183
840.495	1272	1320	1192	1188
845.233	1262	1306	1179	1188
849.97	1211	1292	1196	1166
854.703	1258	1295	1227	1179
859.434	1205	1312	1160	1181
864.163	1257	1268	1174	1191
868.889	1220	1288	1188	1177
873.612	1238	1251	1162	1137
878.333	1243	1288	1203	1154
883.051	1216	1261	1199	1172
887.767	1231	1309	1211	1159
892.48	1240	1257	1161	1174
897.191	1231	1245	1171	1163
901.899	1212	1301	1185	1155
906.604	1245	1273	1188	1144
911.307	1215	1264	1208	1131
916.008	1225	1252	1190	1131
920.706	1191	1255	1165	1136
925.401	1227	1297	1197	1146
930.094	1197	1271	1156	1143
934.785	1228	1236	1183	1171
939.473	1218	1258	1164	1130
944.158	1243	1238	1164	1171
948.841	1209	1228	1168	1154
953.521	1177	1222	1179	1143
958.199	1197	1247	1192	1145
962.874	1215	1248	1155	1111
967.547	1215	1291	1183	1130
972.217	1207	1299	1182	1190
976.885	1207	1323	1172	1110
981.551	1226	1266	1179	1149
986.213	1210	1270	1153	1143
990.874	1233	1277	1174	1152
995.531	1230	1279	1228	1138
1000.19	1230	1299	1169	1141
1004.84	1227	1283	1175	1143
1009.49	1251	1284	1212	1165
1014.14	1257	1325	1202	1188
1018.78	1288	1307	1191	1174
1023.43	1236	1319	1210	1203
1028.07	1253	1315	1188	1183
1032.7	1271	1309	1215	1186
1037.34	1259	1336	1206	1221
1041.97	1276	1324	1197	1179
1046.6	1268	1322	1232	1219
1051.23	1279	1373	1235	1207
1055.86	1289	1341	1230	1207
1060.48	1253	1388	1204	1208
1065.1	1278	1349	1220	1210
1069.72	1285	1321	1233	1150
1074.33	1300	1328	1229	1212
1078.95	1284	1317	1238	1228
1083.56	1260	1322	1243	1219
1088.17	1268	1314	1207	1202
1092.77	1277	1350	1217	1239
1097.37	1258	1326	1220	1229
1101.98	1227	1293	1249	1234
1106.57	1291	1350	1237	1218
1111.17	1306	1354	1239	1212
1115.76	1313	1330	1253	1225
1120.35	1317	1371	1256	1220
1124.94	1300	1399	1241	1207
1129.53	1355	1406	1287	1278
1134.11	1310	1403	1271	1276
1138.69	1298	1409	1254	1286
1143.27	1334	1429	1267	1279
1147.85	1339	1374	1210	1234
1152.42	1279	1371	1258	1236
1156.99	1325	1360	1211	1226
1161.56	1257	1293	1196	1207
1166.13	1270	1328	1216	1195
1170.69	1265	1295	1226	1168
1175.26	1228	1274	1206	1188
1179.82	1229	1304	1183	1187
1184.37	1255	1322	1175	1209
1188.93	1231	1330	1153	1212
1193.48	1264	1276	1186	1168
1198.03	1255	1301	1209	1174
1202.58	1262	1326	1230	1191
1207.12	1271	1365	1210	1253
1211.66	1260	1324	1196	1199
1216.2	1271	1292	1184	1259
1220.74	1270	1309	1202	1273
1225.28	1283	1376	1235	1259
1229.81	1312	1373	1247	1250
1234.34	1327	1373	1234	1307
1238.87	1315	1399	1275	1333
1243.39	1317	1389	1290	1352
1247.92	1347	1359	1259	1351
1252.44	1330	1340	1261	1292
1256.96	1318	1354	1215	1326
1261.47	1342	1383	1259	1357
1265.99	1310	1392	1281	1348
1270.5	1340	1354	1258	1357
1275.01	1379	1408	1304	1487
1279.51	1412	1479	1322	1489
1284.02	1367	1436	1310	1458
1288.52	1409	1458	1334	1459
1293.02	1404	1438	1282	1485
1297.52	1363	1447	1276	1591
1302.01	1374	1465	1290	1562
1306.5	1330	1414	1277	1577
1310.99	1365	1370	1259	1585
1315.48	1304	1377	1247	1704
1319.96	1300	1391	1249	1792
1324.45	1304	1371	1226	1767
1328.93	1298	1390	1239	1728
1333.41	1294	1299	1253	1830
1337.88	1284	1330	1241	1755
1342.35	1317	1358	1225	1762
1346.83	1277	1381	1257	1662
1351.29	1302	1353	1204	1700
1355.76	1311	1356	1264	1604
1360.22	1255	1376	1250	1547
1364.69	1313	1363	1256	1477
1369.15	1292	1310	1247	1457
1373.6	1307	1350	1251	1436
1378.06	1295	1405	1248	1442
1382.51	1302	1360	1251	1389
1386.96	1267	1351	1224	1382
1391.41	1343	1391	1235	1305
1395.85	1318	1338	1236	1378
1400.29	1330	1363	1267	1403
1404.73	1292	1389	1259	1344
1409.17	1319	1374	1212	1347
1413.61	1325	1323	1273	1295
1418.04	1310	1359	1275	1321
1422.47	1319	1357	1260	1320
1426.9	1317	1375	1247	1312
1431.33	1359	1411	1269	1307
1435.75	1369	1393	1298	1307
1440.17	1382	1469	1307	1377
1444.59	1383	1515	1305	1441
1449.01	1400	1483	1323	1360
1453.43	1425	1491	1325	1452
1457.84	1421	1471	1379	1409
1462.25	1451	1541	1341	1455
1466.66	1458	1492	1365	1461
1471.06	1455	1496	1399	1486
1475.47	1481	1530	1368	1490
1479.87	1403	1545	1349	1427
1484.27	1350	1482	1332	1402
1488.66	1392	1405	1280	1348
1493.06	1333	1403	1270	1336
1497.45	1295	1373	1262	1315
1501.84	1319	1386	1240	1336
1506.22	1338	1395	1256	1363
1510.61	1315	1361	1288	1319
1514.99	1290	1346	1250	1294
1519.37	1369	1413	1263	1300
1523.75	1356	1425	1267	1344
1528.13	1286	1390	1269	1256
1532.5	1310	1392	1220	1288
1536.87	1336	1404	1272	1308
1541.24	1339	1397	1267	1316
1545.61	1353	1348	1289	1319
1549.97	1329	1372	1259	1354
1554.33	1367	1396	1273	1327
1558.69	1338	1377	1290	1361
1563.05	1367	1380	1299	1419
1567.41	1361	1381	1255	1439
1571.76	1296	1416	1243	1545
1576.11	1311	1375	1293	1590
1580.46	1328	1386	1277	1653
1584.8	1302	1391	1335	1664
1589.15	1319	1385	1348	1711
1593.49	1387	1356	1282	1758
1597.83	1351	1387	1273	1719
1602.17	1334	1391	1277	1796
1606.5	1325	1363	1200	1733
1610.83	1323	1407	1275	1633
1615.16	1326	1398	1294	1597
1619.49	1316	1370	1286	1500
1623.82	1307	1403	1238	1392
1628.14	1350	1375	1273	1333
1632.46	1310	1397	1260	1333
1636.78	1341	1395	1263	1297
1641.1	1365	1393	1313	1270
1645.41	1329	1388	1246	1291
1649.73	1326	1384	1264	1270
1654.04	1389	1387	1239	1303
1658.34	1329	1391	1248	1304
1662.65	1332	1371	1278	1286
1666.95	1328	1356	1267	1271
1671.25	1343	1378	1301	1297
1675.55	1337	1370	1264	1278
1679.85	1355	1374	1265	1277
1684.14	1367	1443	1262	1298
1688.44	1364	1371	1269	1279
1692.73	1348	1362	1289	1272
1697.01	1286	1445	1288	1272
1701.3	1301	1415	1263	1265
1705.58	1303	1425	1243	1309
1709.86	1353	1399	1294	1259
1714.14	1375	1410	1274	1240
1718.42	1348	1411	1298	1289
1722.69	1343	1355	1287	1302
1726.97	1337	1368	1227	1300
1731.24	1343	1388	1275	1311
1735.51	1396	1418	1270	1291
1739.77	1311	1415	1258	1307
1744.03	1366	1429	1300	1300
1748.3	1321	1409	1279	1277
1752.55	1375	1427	1228	1321
1756.81	1361	1387	1284	1278
1761.07	1346	1439	1323	1291
1765.32	1352	1415	1277	1279
1769.57	1351	1398	1266	1234
1773.82	1330	1383	1290	1272
1778.06	1360	1419	1258	1293
1782.31	1295	1400	1219	1234
1786.55	1364	1383	1298	1284
1790.79	1350	1399	1302	1267
1795.02	1322	1434	1257	1291
1799.26	1381	1389	1266	1248
1803.49	1293	1374	1263	1287
1807.72	1343	1422	1238	1307
1811.95	1364	1411	1264	1271
1816.18	1328	1392	1281	1296
1820.4	1324	1400	1280	1315
1824.62	1342	1437	1218	1287
1828.84	1394	1439	1272	1242
1833.06	1323	1362	1242	1265
1837.28	1363	1444	1257	1339
1841.49	1370	1381	1282	1289
1845.7	1352	1425	1284	1302
1849.91	1344	1403	1296	1303
1854.12	1335	1417	1301	1288
1858.32	1335	1391	1297	1302
1862.52	1345	1387	1292	1301
1866.72	1344	1446	1258	1308
1870.92	1363	1415	1280	1297
1875.12	1361	1414	1283	1299
1879.31	1370	1427	1268	1310
1883.5	1371	1419	1280	1297
1887.69	1380	1411	1278	1283
1891.88	1369	1423	1249	1276
1896.06	1364	1418	1282	1258
1900.25	1323	1406	1283	1319
1904.43	1360	1418	1291	1346
1908.61	1350	1438	1287	1309
1912.78	1391	1429	1273	1284
1916.96	1375	1419	1272	1302
1921.13	1373	1404	1303	1248
1925.3	1354	1400	1307	1305
1929.47	1384	1456	1306	1284
1933.63	1336	1426	1315	1321
1937.8	1342	1399	1287	1306
1941.96	1395	1372	1259	1301
1946.12	1354	1406	1276	1305
1950.28	1352	1414	1282	1327
1954.43	1366	1434	1251	1289
1958.58	1379	1413	1258	1306
1962.74	1374	1422	1295	1322
1966.88	1350	1410	1269	1269
1971.03	1334	1446	1275	1305
1975.18	1374	1413	1281	1320
1979.32	1353	1409	1322	1277
1983.46	1338	1426	1263	1287
1987.6	1334	1431	1253	1298
1991.73	1368	1375	1260	1318
1995.87	1352	1439	1277	1277
2000	1412	1418	1332	1311
2004.13	1369	1444	1277	1244
2008.26	1403	1440	1297	1299
2012.38	1371	1392	1266	1335
2016.51	1333	1384	1294	1302
2020.63	1376	1458	1246	1316
2024.75	1399	1402	1289	1288
2028.86	1341	1437	1306	1306
2032.98	1379	1446	1283	1336
2037.09	1400	1452	1297	1286
2041.2	1344	1406	1283	1322
2045.31	1339	1400	1300	1308
2049.42	1363	1408	1261	1291
2053.52	1366	1376	1308	1274
2057.63	1381	1414	1308	1311
2061.73	1344	1420	1270	1335
2065.82	1345	1452	1281	1304
2069.92	1354	1458	1296	1345
2074.01	1364	1428	1298	1322
2078.11	1393	1403	1311	1318
2082.2	1358	1412	1293	1322
2086.28	1397	1395	1299	1329
2090.37	1369	1411	1298	1314
2094.45	1341	1444	1254	1321
2098.54	1342	1472	1269	1313
2102.62	1326	1442	1302	1278
2106.69	1371	1445	1272	1304
2110.77	1386	1427	1320	1305
2114.84	1371	1409	1291	1298
2118.91	1349	1404	1287	1295
2122.98	1329	1425	1255	1291
2127.05	1357	1462	1283	1338
2131.12	1374	1411	1303	1299
2135.18	1363	1388	1249	1276
2139.24	1333	1406	1271	1315
2143.3	1369	1408	1291	1281
2147.36	1372	1416	1311	1258
2151.41	1331	1471	1289	1281
2155.46	1368	1432	1299	1279
2159.51	1307	1399	1292	1276
2163.56	1355	1417	1279	1319
2167.61	1344	1388	1288	1295
2171.65	1408	1401	1308	1291
2175.7	1388	1478	1315	1319
2179.74	1357	1393	1265	1318
2183.78	1344	1434	1296	1325
2187.81	1343	1426	1311	1295
2191.85	1328	1426	1291	1305
2195.88	1341	1428	1288	1330
2199.91	1400	1414	1313	1300
2203.94	1329	1412	1257	1297
2207.96	1359	1406	1283	1315
2211.99	1359	1399	1300	1294
2216.01	1384	1457	1317	1285
2220.03	1380	1460	1267	1280
2224.05	1318	1445	1282	1309
2228.06	1368	1390	1235	1313
2232.08	1335	1435	1293	1337
2236.09	1399	1448	1269	1308
2240.1	1386	1396	1285	1261
2244.11	1379	1384	1277	1321
2248.11	1338	1431	1306	1309
2252.12	1355	1415	1244	1320
2256.12	1387	1428	1291	1317
2260.12	1386	1438	1267	1295
2264.12	1367	1427	1302	1324
2268.11	1371	1457	1274	1318
2272.11	1414	1455	1285	1302
2276.1	1380	1413	1311	1315
2280.09	1409	1410	1332	1346
2284.08	1360	1429	1307	1312
2288.06	1368	1431	1266	1318
2292.05	1365	1414	1262	1330
2296.03	1388	1449	1283	1297
2300.01	1377	1446	1311	1311
2303.99	1381	1426	1267	1283
2307.96	1355	1436	1285	1310
2311.94	1375	1390	1233	1311
2315.91	1333	1357	1272	1301
2319.88	1368	1456	1299	1294
2323.85	1383	1431	1296	1352
2327.81	1386	1403	1280	1266
2331.78	1390	1388	1333	1291
2335.74	1342	1428	1289	1295
2339.7	1346	1401	1276	1315
2343.66	1361	1406	1267	1292
2347.61	1387	1450	1263	1320
2351.57	1367	1460	1274	1322
2355.52	1343	1409	1293	1279
2359.47	1339	1388	1335	1298
2363.42	1397	1403	1273	1324
2367.36	1371	1426	1266	1302
2371.31	1371	1419	1234	1284
2375.25	1386	1369	1263	1274
2379.19	1368	1419	1302	1324
2383.13	1341	1462	1283	1304
2387.06	1374	1374	1300	1299
2391	1351	1414	1258	1305
2394.93	1332	1399	1290	1306
2398.86	1372	1421	1291	1337
2402.79	1399	1440	1239	1337
2406.71	1340	1373	1272	1299
2410.64	1348	1469	1267	1291
2414.56	1351	1412	1255	1297
2418.48	1365	1385	1298	1329
2422.4	1352	1414	1288	1300
2426.31	1361	1376	1272	1298
2430.23	1378	1417	1254	1293
2434.14	1364	1417	1284	1294
2438.05	1386	1420	1287	1309
2441.96	1372	1418	1255	1317
2445.87	1366	1392	1258	1328
2449.77	1388	1406	1239	1324
2453.68	1403	1419	1275	1305
2457.58	1376	1431	1278	1328
2461.48	1357	1449	1280	1344
2465.37	1333	1422	1303	1324
2469.27	1383	1372	1292	1334
2473.16	1392	1414	1292	1314
2477.05	1349	1409	1282	1300
2480.94	1368	1418	1337	1321
2484.83	1393	1402	1308	1332
2488.71	1384	1402	1264	1333
2492.6	1360	1415	1275	1319
2496.48	1361	1429	1283	1325
2500.36	1398	1457	1278	1335
2504.24	1349	1376	1288	1346
2508.11	1384	1431	1273	1317
2511.98	1360	1403	1307	1311
2515.86	1406	1408	1245	1316
2519.73	1382	1395	1256	1293
2523.59	1351	1415	1276	1343
2527.46	1352	1392	1303	1295
2531.32	1370	1393	1277	1332
2535.19	1358	1372	1258	1348
2539.05	1383	1382	1265	1289
2542.91	1351	1368	1281	1337
2546.76	1341	1385	1247	1330
2550.62	1329	1399	1248	1300
2554.47	1361	1404	1272	1335
2558.32	1351	1404	1274	1333
2562.17	1380	1413	1311	1359
2566.02	1373	1425	1271	1325
2569.86	1362	1383	1276	1371
2573.7	1397	1399	1268	1347
2577.54	1363	1425	1267	1390
2581.38	1391	1396	1277	1365
2585.22	1367	1399	1276	1354
2589.06	1363	1390	1294	1321
2592.89	1325	1361	1317	1370
2596.72	1370	1416	1307	1361
2600.55	1361	1408	1255	1360
2604.38	1358	1475	1313	1357
2608.21	1304	1399	1262	1349
2612.03	1360	1387	1277	1363
2615.85	1343	1397	1314	1396
2619.67	1385	1426	1311	1351
2623.49	1365	1380	1240	1362
2627.31	1352	1418	1239	1436
2631.12	1348	1423	1283	1371
2634.93	1355	1342	1293	1373
2638.75	1367	1401	1281	1383
2642.55	1358	1425	1271	1381
2646.36	1352	1415	1270	1403
2650.17	1333	1351	1276	1353
2653.97	1339	1381	1284	1415
2657.77	1341	1411	1318	1359
2661.57	1353	1417	1271	1382
2665.37	1353	1394	1281	1400
2669.16	1335	1394	1357	1413
2672.96	1332	1448	1313	1412
2676.75	1386	1411	1364	1355
2680.54	1326	1405	1383	1402
2684.33	1412	1414	1416	1353
2688.12	1394	1450	1372	1404
2691.9	1420	1448	1358	1432
2695.68	1447	1430	1334	1405
2699.46	1429	1482	1378	1376
2703.24	1412	1464	1333	1416
2707.02	1412	1432	1341	1383
2710.8	1383	1443	1339	1428
2714.57	1370	1437	1358	1398
2718.34	1414	1426	1328	1415
2722.11	1411	1462	1315	1406
2725.88	1411	1437	1305	1427
2729.64	1385	1462	1320	1406
2733.41	1377	1454	1304	1374
2737.17	1371	1418	1324	1393
2740.93	1424	1513	1331	1443
2744.69	1461	1468	1315	1410
2748.45	1409	1491	1335	1451
2752.2	1434	1470	1310	1420
2755.95	1435	1411	1357	1409
2759.71	1424	1457	1348	1425
2763.45	1427	1504	1325	1451
2767.2	1391	1466	1331	1454
2770.95	1450	1483	1297	1364
2774.69	1505	1496	1354	1431
2778.43	1438	1519	1356	1478
2782.17	1420	1540	1358	1445
2785.91	1499	1509	1437	1466
2789.65	1504	1532	1348	1489
2793.38	1481	1573	1402	1507
2797.12	1522	1588	1404	1499
2800.85	1519	1527	1403	1540
2804.58	1511	1568	1447	1545
2808.3	1532	1612	1477	1603
2812.03	1554	1608	1503	1518
2815.75	1566	1615	1468	1627
2819.48	1649	1668	1483	1627
2823.2	1624	1682	1488	1643
2826.91	1637	1664	1537	1607
2830.63	1636	1671	1536	1695
2834.34	1665	1757	1534	1652
2838.06	1649	1767	1538	1686
2841.77	1712	1725	1637	1745
2845.48	1762	1751	1629	1765
2849.18	1763	1847	1591	1814
2852.89	1867	1879	1628	1751
2856.59	1852	1903	1742	1925
2860.3	1971	1980	1748	1945
2864	1993	2035	1799	2046
2867.69	1948	2053	1865	2059
2871.39	2027	2101	1901	2032
2875.09	2028	2119	1846	2070
2878.78	2008	2074	1777	2100
2882.47	1990	2047	1786	2054
2886.16	1957	2034	1839	1988
2889.85	1925	2030	1785	1974
2893.53	2008	1930	1749	1950
2897.22	1927	1904	1732	1962
2900.9	1931	1917	1743	1983
2904.58	1920	1929	1822	2045
2908.26	1807	1997	1707	1954
2911.93	1825	1942	1644	1949
2915.61	1857	1859	1709	1999
2919.28	1875	1823	1666	1908
2922.95	1839	1929	1672	1932
2926.62	1806	1905	1659	1894
2930.29	1779	1875	1688	1877
2933.96	1793	1836	1661	1848
2937.62	1867	1844	1652	1897
2941.28	1801	1850	1648	1858
2944.94	1728	1895	1570	1888
2948.6	1777	1858	1650	1819
2952.26	1754	1848	1682	1747
2955.91	1702	1741	1581	1771
2959.57	1649	1761	1546	1748
2963.22	1607	1661	1524	1666
2966.87	1620	1568	1455	1523
2970.52	1537	1632	1468	1549
2974.16	1523	1613	1393	1531
2977.81	1479	1501	1369	1484
2981.45	1419	1450	1282	1471
2985.09	1444	1459	1287	1436
2988.73	1412	1457	1305	1357
2992.37	1369	1441	1247	1419
2996.01	1340	1411	1286	1368
2999.64	1313	1394	1262	1352
3003.27	1363	1347	1255	1325
3006.9	1341	1381	1235	1337
3010.53	1323	1377	1252	1328
3014.16	1343	1388	1242	1337
3017.78	1317	1348	1220	1320
3021.41	1303	1355	1221	1293
3025.03	1294	1340	1217	1283
3028.65	1336	1357	1227	1287
3032.27	1316	1325	1226	1314
3035.88	1328	1348	1164	1321
3039.5	1286	1313	1220	1281
3043.11	1275	1334	1222	1261
3046.72	1297	1338	1224	1294
3050.33	1260	1291	1183	1279
3053.94	1251	1298	1187	1227
3057.55	1241	1297	1181	1241
3061.15	1286	1299	1223	1272
3064.75	1263	1329	1237	1286
3068.35	1269	1312	1189	1301
3071.95	1301	1312	1202	1282
3075.55	1267	1326	1188	1259
3079.14	1236	1311	1195	1231
3082.74	1279	1298	1183	1251
3086.33	1311	1318	1206	1262
3089.92	1253	1331	1206	1238
3093.51	1228	1291	1200	1268
3097.1	1281	1301	1170	1243
3100.68	1254	1309	1205	1265
3104.26	1312	1302	1168	1256
3107.85	1260	1311	1149	1262
3111.43	1226	1285	1202	1260
3115	1289	1267	1194	1243
3118.58	1263	1287	1204	1290
3122.16	1226	1326	1179	1244
3125.73	1263	1239	1168	1248
3129.3	1251	1284	1170	1231
3132.87	1278	1295	1144	1212
3136.44	1252	1289	1199	1239
3140	1267	1314	1202	1241
3143.57	1241	1333	1199	1263
3147.13	1256	1286	1179	1231
3150.69	1227	1282	1188	1233
3154.25	1257	1241	1183	1240
3157.81	1220	1259	1180	1258
3161.36	1263	1271	1172	1280
3164.92	1229	1291	1187	1242
3168.47	1253	1298	1183	1249
3172.02	1239	1269	1158	1233
3175.57	1221	1263	1162	1272
3179.12	1227	1281	1164	1279
3182.66	1262	1253	1155	1259
3186.21	1256	1289	1188	1246
3189.75	1253	1257	1174	1243
3193.29	1220	1285	1196	1269
3196.83	1236	1257	1206	1249
3200.37	1243	1230	1152	1268
3203.9	1247	1267	1139	1295
3207.44	1228	1276	1145	1236
3210.97	1235	1262	1171	1253
3214.5	1223	1279	1178	1217
3218.03	1235	1229	1140	1235
3221.55	1219	1236	1156	1235
3225.08	1247	1250	1140	1202
3228.6	1239	1297	1146	1231
3232.12	1223	1255	1166	1219
3235.64	1227	1277	1142	1210
3239.16	1219	1257	1165	1209
3242.68	1197	1223	1181	1216
3246.19	1234	1273	1176	1254
3249.71	1210	1228	1141	1206
3253.22	1239	1255	1141	1190
3256.73	1215	1254	1127	1163
3260.24	1200	1241	1166	1174
3263.74	1212	1209	1121	1145
3267.25	1200	1235	1148	1171
3270.75	1223	1247	1123	1186
3274.25	1224	1269	1116	1179
3277.76	1202	1227	1160	1215
3281.25	1172	1220	1134	1174
3284.75	1207	1193	1135	1190
3288.25	1164	1209	1120	1164
3291.74	1243	1221	1152	1172
3295.23	1218	1232	1117	1193
3298.72	1180	1181	1114	1168
3302.21	1243	1222	1148	1194
3305.7	1206	1215	1102	1198
3309.18	1198	1236	1111	1159
3312.66	1171	1227	1134	1186
3316.15	1180	1219	1140	1179
3319.63	1177	1236	1094	1159
3323.1	1202	1223	1156	1145
3326.58	1174	1197	1131	1161
3330.06	1200	1198	1116	1193
3333.53	1163	1212	1145	1190
3337	1154	1203	1078	1191
3340.47	1143	1207	1117	1129
3343.94	1185	1195	1148	1146
3347.41	1208	1210	1121	1164
3350.87	1182	1210	1114	1126
3354.33	1181	1213	1145	1156
3357.8	1176	1203	1103	1147
3361.26	1173	1257	1115	1180
3364.71	1176	1224	1081	1156
3368.17	1194	1244	1122	1159
3371.63	1200	1208	1105	1126
3375.08	1171	1217	1103	1192
3378.53	1197	1203	1070	1161
3381.98	1187	1217	1108	1149
3385.43	1164	1202	1116	1116
3388.88	1161	1198	1122	1159
3392.32	1156	1169	1089	1174
3395.77	1164	1195	1092	1167
3399.21	1185	1215	1131	1150
3402.65	1155	1200	1100	1143
3406.09	1136	1204	1103	1154
3409.53	1145	1186	1084	1112
3412.96	1172	1150	1094	1085
3416.4	1159	1206	1106	1119
3419.83	1167	1167	1091	1147
3423.26	1099	1174	1097	1184
3426.69	1169	1174	1055	1133
3430.11	1149	1128	1076	1159
3433.54	1162	1190	1071	1103
3436.96	1130	1171	1074	1101
3440.39	1121	1172	1078	1116
3443.81	1102	1154	1065	1125
3447.23	1111	1126	1083	1100
3450.65	1132	1124	1089	1153
3454.06	1139	1150	1041	1106
3457.48	1116	1165	1028	1143
3460.89	1120	1166	1059	1111
3464.3	1179	1164	1083	1144
3467.71	1096	1185	1032	1140
3471.12	1105	1159	1023	1111
3474.52	1143	1161	1064	1094
3477.93	1123	1131	1072	1118
3481.33	1133	1139	1081	1127
3484.73	1124	1133	1051	1108
3488.13	1107	1139	1076	1073
3491.53	1079	1126	1083	1109
3494.93	1140	1162	1066	1097
3498.32	1126	1110	1042	1065
3501.72	1104	1124	1079	1129
3505.11	1125	1146	1041	1102
3508.5	1121	1143	1071	1124
3511.89	1130	1138	1060	1119
3515.28	1111	1145	1082	1112
3518.66	1104	1144	1001	1047
3522.04	1120	1118	1009	1069
3525.43	1126	1133	1054	1081
3528.81	1082	1117	1088	1098
3532.19	1126	1101	1011	1090
3535.56	1120	1125	1004	1088
3538.94	1113	1158	1062	1092
3542.31	1129	1151	1072	1090
3545.69	1110	1162	1049	1060
3549.06	1110	1108	1030	1075
3552.43	1092	1096	1046	1083
3555.8	1086	1111	1023	1115
3559.16	1098	1111	1000	1072
3562.53	1137	1077	1049	1089
3565.89	1107	1112	1040	1079
3569.25	1113	1103	1022	1063
3572.61	1105	1098	1024	1071
3575.97	1065	1133	1020	1052
3579.33	1085	1072	1013	1084
3582.68	1053	1110	1064	1050
3586.04	1094	1089	1039	1055
3589.39	1066	1067	1021	1050
3592.74	1055	1032	1023	1067
3596.09	1082	1130	1013	1075
3599.44	1069	1108	991	1065
3602.78	1022	1096	997	1084
3606.13	1058	1096	1023	1027
3609.47	1068	1086	1040	1045
3612.81	1098	1107	1033	1070
3616.15	1063	1079	999	1028
3619.49	1096	1073	986	1056
3622.82	1071	1066	1000	1067
3626.16	1027	1078	1026	1068
3629.49	1060	1127	1012	1043
3632.82	1038	1139	1006	1051
3636.15	1050	1097	984	1071
3639.48	1052	1073	978	1081
3642.81	1028	1053	986	1024
3646.14	1018	1041	981	1002
3649.46	1019	1096	977	1021
3652.78	1042	1080	1017	1025
3656.1	1055	1072	986	1030
3659.42	1027	1058	1001	1014
3662.74	1024	1078	989	1058
3666.06	1059	1027	959	1041
3669.37	1022	1046	947	1022
3672.68	1009	1026	989	1035
3676	1014	1041	963	1018
3679.31	1028	1029	966	1033
3682.61	998	1053	973	1006
3685.92	1019	1039	949	1008
3689.23	1017	1056	982	1018
3692.53	1006	1017	964	1012
3695.83	1042	1020	969	1029
3699.13	1004	1027	981	993
3702.43	1041	1038	974	1025
3705.73	1012	1016	972	987
3709.03	1016	1027	951	993
3712.32	1007	1027	968	1016
3715.61	1021	1021	962	989
3718.9	1061	1020	964	995
3722.19	1004	1040	971	1018
3725.48	990	1040	960	1008
3728.77	1003	992	930	968
3732.06	1016	992	933	995
3735.34	995	1005	942	1003
3738.62	1045	1023	947	1019
3741.9	999	1047	947	1020
3745.18	1029	1006	947	994
3748.46	997	1013	960	993
3751.74	1002	1003	966	1005
3755.01	1020	1047	947	1045
3758.28	1013	1019	945	974
3761.55	1004	1019	967	997
3764.82	1009	1020	949	1005
3768.09	1019	978	955	966
3771.36	995	992	943	1000
3774.63	961	981	947	1001
3777.89	997	995	934	964
3781.15	952	1026	921	980
3784.41	961	980	940	975
3787.67	992	992	928	975
3790.93	983	1002	931	974
3794.19	954	984	940	979
3797.44	1003	969	937	991
3800.69	985	992	939	963
3803.95	968	1019	943	979
3807.2	965	999	908	960
3810.45	968	953	925	960
3813.69	944	960	893	947
3816.94	992	959	922	969
3820.18	956	980	950	967
3823.43	921	987	920	934
3826.67	960	967	907	963
3829.91	940	979	932	957
3833.14	951	938	918	961
3836.38	950	974	923	934
3839.62	976	975	897	947
3842.85	954	984	912	928
3846.08	924	961	887	962
3849.31	900	947	913	961
3852.54	941	973	898	937
3855.77	953	956	874	948
3859	936	969	874	924
3862.22	945	939	879	902
3865.44	931	916	873	899
